# Supplementary material for: A repository of the salivary metabolome and its key drivers in 1436 European children
Source: eBioMedicine. 2025 Nov 11;122:106019. doi: 10.1016/j.ebiom.2025.106019 (PMC12657424; doi:10.1016/j.ebiom.2025.106019)
Supplement: Multimedia component 1 [file mmc1.xlsx]

## Sheet: Table S1
Food item	Extra info/Examples
Legumes	Beans, chickpeas, lentils
Meat replacers	Tofu, tempeh, quorn, soy
Cooked or mashed potatoes
Fried or baked potatoes
Prepared vegetables
Raw vegetables
Fresh fruit or juice
Sugared fruit or juice
Fruit juice 100%	Juice box/carton, 100% fruit, store-bought
Dried fruits
Nuts and seeds
Water
Sugared carbonated drinks
Diet carbonated drinks
Non-carbonated sugared drinks
Coffee without sugar
Coffee with sugar
Tea without sugar
Tea with sugar
White bread
Dark bread
Sugared breakfast cereals	Choco Pops, Frosties, cruesli, etc
Breakfast cereals	Without added sugars
White pasta
Dark pasta	Couscous, bulgur
Broken grains
Fastfood	Fast food burger (cheeseburger, Big Mac, etc) hot dog, kebab
Pizza	As a main meal
Milk
Sugared milk
Unsweetened yoghurt	Including dairy drinks
Sweetened yoghurt	Including dairy drinks
Cheese
Spreadable or melted cheese
Grated cheese
Meat prepared without fat
Meat prepared with fat
Cured meats	Salami, cooked/smoked ham, chicken white...
Poultry
Poultry prepared with fat
Canned fish
Seafood prepared without fat	Steamed, boiled
Seafood prepared with fat	Baked, fried
Eggs prepared with fat
Eggs prepared without fat
Vegetable oils	Olive oil, sunflower oil
Spreadable fat > 70%	Dairy butter, bread spread with >70% fat
Mayonnaise-based sauces	Cocktail, tartare, ...
Jam, honey & syrup
Chocolate and nut-based spreads
Crisps and popcorn
Savoury snacks	Sausage roll, cheese roll, pizza as a snack...
Chocolate and candy bars	Mars, Lion, Snickers, Leo, ...
Candy	Gummy, lollipop, Fruittella, marshmellow, ...
Biscuits and cakes	Biscoff, frangipane, éclair, chocolate/cinnamon roll, ...
Frozen sugared snacks	Ice cream, ice lolly, ice cream/bar
Total vegetable consumption weekly	Calculated by summing the frequencies of consumption of prepared vegetables, raw vegetables and legumes.
Total fruit consumption weekly	Calculated by summing the frequencies of consumption of fresh fruit or juice, sugared fruit or juice and dried fruits.
Milk and dairy products consumption weekly, without cheese	Calculated by summing the frequencies of consumption of milk, sugared milk, unsweetened yoghurt and sweetened yoghurt.
Total cheese consumption weekly	Calculated by summing the frequencies of consumption of cheese, spreadable or melted cheese and grated cheese.
Milk and dairy products, with cheese, consumption weekly	Calculated by summing the frequencies of consumption of milk, sugared milk, unsweetened yoghurt, sweetened yoghurt and cheese, spreadable or melted cheese and grated cheese.
Total fish consumption weekly	Calculated by summing the frequencies of consumption of canned fish, fish prepared without fat and fish prepared with fat.
Total meat consumption weekly	Calculated by summing the frequencies of consumption of cured meats, meat prepared with fat and meat prepared without fat.
Total poultry consumption weekly	Calculated by summing the frequencies of consumption of poultry prepared with fat and poultry prepared without fat.
Total egg consumption weekly	Calculated by summing the frequencies of consumption of eggs prepared with fat, eggs prepared without fat and mayonnaise.
Total sugared soft drinks consumption weekly	Calculated by summing the frequencies of consumption of sugared carbonated drinks and sugared non-carbonated drinks.
Total potato consumption weekly	Calculated by summing the frequencies of consumption of cooked or mashed potatoes and fried or baked potatoes.
Total whole cereal consumption weekly	Calculated by summing the frequencies of consumption of dark bread and dark pasta.
Total white cereal consumption weekly	Calculated by summing the frequencies of consumption of white bread and white pasta.
Total cereal consumption weekly	Calculated by summing the frequencies of consumption of dark bread, dark pasta, white bread, white pasta and broken grains.
Total breakfast cereal consumption weekly	Calculated by summing the frequencies of consumption of sugared breakfast cereals and breakfast cereals without added sugar.
Total junk food consumption weekly	Calculated by summing the frequencies of consumption of fast food and pizza as a main meal.

## Sheet: Table S3
Food item	Extra info/Examples
Egg
High fibre bread	High-fibre (5%) or more) bread
Low fibre bread	Low-fibre (<5%) bread
Other grains	oat based yoghurt-like snacks
Sweet grain	Biscuits
Salty grain	Incl. only Karelian pasties
Other high fibre grain	Other high-fibre (5% or more) grain products (e.g. pasta, rice)
Other low fibre grain	Other low-fibre (<5%) grain products (e.g. pasta, rice)
High fibre cereal	High-fibre (5% or more) breakfast cereals
Low fibre cereal	Low-fibre (<5%) breakfast cereals
Potato
Roots
Non-root vegetables
Legumes & nuts
Mushrooms
Vegetable products	Tofu, pesto
Fruit
Berries
Jam
Butter	Butter and butter-oil mixtures
Margarine 60-80%	Vegetable oil based margarines 60-80% of fat
Margarine <60%	Vegetable oil based margarines <60% of fat
Oil	Vegetable oils
Other fat	Other dietary fats (e.g. coconut butter, lard)
Milk <1%	Milk, less than 1% of fat
Milk >1%	Milk, more than 1% of fat
Sour milk <1%	Soured milk products (yoghurt, sour milk, viili), less than 1% of fat
Sour milk >1%	Soured milk products (yoghurt, sour milk, viili), more than 1% of fat
Cheese <17%	Cheese, 17% or less of fat
Cheese >17%	Cheese, more than 17% of fat
Ice cream and puddings
Cream	Creams and milklike vegetable based products (e.g. soy based beverages and yoghurts)
Cheese-like	Cheeselike vegetable fat based products
Pork
Beef
Sausage
Entrails
Poultry
Game meat
Other meat	Other meat (e.g. lamb, horse)
Fish
Shellfish
Fish products	Smoked, salted and canned fish
Coffee
Tea
Alcohol
Other beverage	Water, whey beverages, berry soups
Fruit juice
Sugared beverage	Sugarsweetened beverages
Artificially sweetened beverage
Sugar	Syrup, honey
Sweets	(incl. chewing gum)
Chocolate
Sweeteners	Artificial sweeteners
Ready meals	Hamburgers, pizza, nuggets, ready-made casseroles
Spices	Ketchup, mustard, soy sauce, salt
Salty snacks	Crisps, popcorn, salted nuts
Other	Other products (e.g. yeast, vinegar, peanut butter)
Vegetables	Sum of non-root vegetables, root vegetables, legumes, mushrooms and vegetable products
Vegetables, fruits and berries	Sum of vegetables (non-root vegetables, root vegetables, legumes, mushrooms and vegetable products), fruits and berries
High fibre grain	Sum of high-fiber grain products
Low fiber grain	Sum of low-fiber grain products
Red meat	Sum of red meat products
Fish	Sum of fish
Sugary	Sum of sugary products

## Sheet: Table S4
Compound Name	Calc. MW	m/z-value	RT (min)	FAME	Fin-HIT	PANIC	OPERA
(Pseudo)Uridine	244.07	243.062	1.48	>LOD	N.D.	>LOD	N.D.
1,3-Diaminopropane	74.0839	75.0917	0.72	>LOD	N.D.	>LOD	N.D.
1,3-Propanediol	76.0519	77.0597	1.21	>LOD	N.D.	N.D.	N.D.
1,6-Anhydro-β-glucose	184.034	185.042	1.2	<LOD	N.D.	N.D.	N.D.
12-Ketochenodeoxycholic acid	406.271	407.279	9.55	<LOD	N.D.	N.D.	N.D.
1-Aminocyclopropane-1-carboxylic acid	101.047	102.055	0.89	>LOD	N.D.	>LOD	N.D.
1-Methyl-6,7-dihydroxy-1,2,3,4-tetrahydroisoquinoline	179.094	180.102	1.8	<LOD	N.D.	N.D.	N.D.
1-Methylhistamine	125.095	126.103	0.75	<LOD	N.D.	N.D.	N.D.
1-Methylhydantoin	114.042	115.05	1.79	>LOD	N.D.	N.D.	N.D.
1-Methyl-L-histidine	169.085	170.092	0.74	>LOD	N.D.	N.D.	N.D.
1-Palmitoyl-glycero-3-phosphoethanolamine (16:0)	453.286	452.278	11.14	<LOD	N.D.	N.D.	N.D.
2,3-Diaminopropionic acid	104.058	105.066	0.9	<LOD	N.D.	N.D.	N.D.
2,3-Pentanedione	100.052	101.06	4	>LOD	<LOD	<LOD	<LOD
2,4,6-Trimethyl-pyridine	121.089	122.096	3.4	<LOD	N.D.	N.D.	N.D.
2,5-Dioxybenzoic acid	154.027	153.019	5.92	<LOD	N.D.	N.D.	N.D.
2,6-Diaminopimelic acid	190.095	191.103	0.96	>LOD	<LOD	>LOD	>LOD
2,6-Dihydroxybenzoic acid	154.027	153.019	7	>LOD	>LOD	N.D.	>LOD
2-Aminophenol	109.052	110.06	1.42	<LOD	N.D.	N.D.	N.D.
2-Deoxyuridine	228.075	227.067	2.44	>LOD	<LOD	>LOD	<LOD
2-Ethyl-2-hydroxybutyric acid	132.079	131.071	6.37	>LOD	<LOD	>LOD	>LOD
2-Hydroxyhexanedioic acid/3-hydroxy-3-methylglutarate	162.053	161.046	2.35	>LOD	N.D.	N.D.	N.D.
2-Hydroxyisocaproic acid/2-hydroxyhexanoic acid	132.079	131.071	7.16	>LOD	N.D.	>LOD	>LOD
2-Hydroxyphenylacetic acid	152.048	151.04	7.39	<LOD	N.D.	N.D.	N.D.
2-Methylhippuric acid	193.074	192.067	7.19	<LOD	N.D.	N.D.	N.D.
2-Oxindole	133.052	134.06	7.8	<LOD	N.D.	N.D.	N.D.
2-Phenylbutyric acid	164.084	163.076	9.7	<LOD	N.D.	N.D.	N.D.
2-Picolinic acid/nicotinic acid	123.031	124.039	1.39	>LOD	<LOD	>LOD	>LOD
2-Piperidinone	99.0679	100.076	3.8	>LOD	N.D.	>LOD	N.D.
2-Quinolinecarboxylic acid	173.047	174.055	6	<LOD	N.D.	N.D.	N.D.
3-(2-Hydroxyethyl)indole (tryptophol)	161.084	162.091	8.8	>LOD	N.D.	<LOD	N.D.
3-(2-Hydroxyphenyl)propionic acid	166.064	165.056	8.59	<LOD	N.D.	N.D.	N.D.
3-(4-Hydroxyphenyl)propionic acid	166.064	165.056	7.4	>LOD	<LOD	>LOD	<LOD
3,4,5-Trihydroxybenzoic acid	170.022	169.014	3.1	<LOD	N.D.	N.D.	N.D.
3,4-Dihydroxybenzoic acid	154.027	153.019	4.74	>LOD	<LOD	N.D.	<LOD
3,4-Dihydroxyhydrocinnamic acid	182.058	181.051	6.26	>LOD	<LOD	N.D.	<LOD
3,4-Dihydroxyphenylacetic acid	168.043	167.035	5.3	<LOD	N.D.	N.D.	N.D.
3,4-Dihydroxyphenylalanine	197.068	198.076	1.45	<LOD	N.D.	N.D.	N.D.
3,4-Dimethoxyphenylacetic acid	196.074	195.066	8.62	<LOD	N.D.	N.D.	N.D.
3,6-Diketocholanic acid	388.261	389.269	9.8	<LOD	N.D.	N.D.	N.D.
3-Amino-2-piperidone	114.079	115.087	0.91	>LOD	N.D.	>LOD	N.D.
3-Hydroxphenylacetic acid	152.048	151.04	6.8	<LOD	N.D.	N.D.	N.D.
3-Hydroxy-4-methoxycinnamic acid	194.057	195.065	8.43	<LOD	N.D.	N.D.	N.D.
3-Hydroxyanthranilic acid	153.042	154.05	4.7	<LOD	N.D.	N.D.	N.D.
3-Hydroxybenzoic acid	138.032	137.024	5.9	>LOD	N.D.	>LOD	N.D.
3-Hydroxybutyric acid	104.047	105.055	2.1	>LOD	N.D.	>LOD	N.D.
3-Hydroxypropionic acid	90.0312	91.039	4.18	<LOD	N.D.	N.D.	N.D.
3-Hydroxypyridine	95.0366	96.0444	1	>LOD	N.D.	N.D.	N.D.
3-Indoleacetic acid	175.063	176.071	8.83	>LOD	>LOD	>LOD	>LOD
3-Indolepropionic acid	189.078	190.086	9.1	<LOD	>LOD	>LOD	>LOD
3-Methoxy-4-hydroxymandelic acid	198.053	197.046	3.55	<LOD	N.D.	N.D.	N.D.
3-Methyl-2-oxindole	147.068	148.076	8.7	<LOD	N.D.	N.D.	N.D.
3-Methyl-2-oxobutyric acid	116.048	115.04	3.56	>LOD	N.D.	>LOD	N.D.
3-Methyl-2-oxopentanoic acid	130.064	129.056	5.97	>LOD	N.D.	>LOD	N.D.
3-Methyladenine	149.07	150.077	1.47	>LOD	N.D.	N.D.	N.D.
3-Methylhexanedioic acid	160.074	159.066	6.26	>LOD	N.D.	N.D.	N.D.
3-Phenyllactic acid	166.064	165.056	7.94	>LOD	N.D.	>LOD	N.D.
3-Phenylpropionate	150.069	149.061	9.19	>LOD	N.D.	>LOD	N.D.
3-Ureidopropionate	132.053	133.061	1.35	<LOD	N.D.	N.D.	N.D.
3α-Hydroxy-7-oxo-5β-cholanic acid	390.276	391.284	10.2	<LOD	N.D.	N.D.	N.D.
4-Acetamidophenol	151.063	152.071	4.86	>LOD	N.D.	N.D.	N.D.
4-Aminobenzoic acid	137.047	138.055	4.64	<LOD	N.D.	N.D.	N.D.
4-Aminosalicylic acid	153.042	154.05	5.48	<LOD	N.D.	N.D.	N.D.
4-Guanidinobutanoic acid	145.085	146.092	1.31	<LOD	N.D.	N.D.	N.D.
4-Hydroxybenzaldehyde	122.037	121.029	6.98	>LOD	>LOD	>LOD	>LOD
4-Hydroxyphenylacetic acid	152.048	151.04	6.08	>LOD	N.D.	N.D.	N.D.
4-Hydroxyphenylglycine	167.058	168.066	0.97	>LOD	N.D.	N.D.	N.D.
4-Hydroxyphenylpyruvic acid	180.043	179.035	4.48	>LOD	N.D.	N.D.	N.D.
4-Imidazoleacetic acid	126.042	127.05	0.9	<LOD	N.D.	N.D.	N.D.
4-Methyl-2-oxovaleric acid	130.064	129.056	6.45	<LOD	N.D.	N.D.	N.D.
4-Methylcatechol	124.052	125.06	6.41	<LOD	N.D.	N.D.	N.D.
4-Methylvaleric acid	116.084	115.076	9.13	<LOD	N.D.	N.D.	N.D.
4-Quinolinecarboxylic acid	173.047	174.055	2.5	<LOD	N.D.	N.D.	N.D.
5-Aminovaleric acid/betaine	117.078	118.086	1.03	>LOD	N.D.	>LOD	N.D.
5-Hydroxyindole-3-acetic acid	191.058	192.066	6.13	<LOD	N.D.	N.D.	N.D.
5-Oxo-L-prolyl-L-proline	226.095	227.103	4.52	>LOD	<LOD	>LOD	>LOD
6-Deoxygalactose	186.05	187.058	1.08	>LOD	N.D.	>LOD	N.D.
6-Phosphogluconic acid	276.025	275.017	0.94	<LOD	N.D.	N.D.	N.D.
7-Ketodeoxycholate	406.272	405.265	9.4	<LOD	N.D.	N.D.	N.D.
7-Methylguanine	165.065	166.072	1.47	>LOD	<LOD	>LOD	>LOD
7-Methylguanosine	297.107	298.115	1.7	<LOD	N.D.	N.D.	N.D.
8-Aminooctanoic acid	159.125	160.133	4.7	<LOD	N.D.	N.D.	N.D.
8-Hydroxyquinoline	145.052	146.06	4.8	<LOD	N.D.	N.D.	N.D.
Acesulfame K	162.994	161.987	3.36	>LOD	>LOD	>LOD	>LOD
Acetic acid	60.0206	61.0284	1.52	>LOD	<LOD	>LOD	<LOD
Adenine	135.127	136.062	1.33	>LOD	N.D.	>LOD	N.D.
Adipic acid	146.057	147.065	5.04	<LOD	N.D.	N.D.	N.D.
Adipoylcarnitine (C16)	289.152	290.16	4.4	<LOD	N.D.	N.D.	N.D.
Anandamide C18:1	325.298	326.305	12.8	<LOD	N.D.	N.D.	N.D.
Anthranilic acid	137.047	138.055	7.48	<LOD	N.D.	N.D.	N.D.
Azelaic acid	188.105	187.098	8.74	>LOD	N.D.	N.D.	N.D.
Benzoic acid	122.037	121.029	8.75	>LOD	N.D.	>LOD	N.D.
Butyric acid	88.0519	89.0597	6	>LOD	N.D.	<LOD	N.D.
Butyrylcarnitine	231.147	232.154	4.77	>LOD	N.D.	N.D.	N.D.
Cadaverine	102.115	103.123	0.8	>LOD	N.D.	>LOD	N.D.
Caffeic acid	180.043	179.035	6.54	>LOD	N.D.	>LOD	N.D.
Caffeine	194.08	195.088	6.32	>LOD	>LOD	>LOD	>LOD
Chenodeoxycholic acid	392.293	391.285	10.7	<LOD	N.D.	N.D.	N.D.
Cholic acid	408.288	407.28	9.85	<LOD	N.D.	N.D.	N.D.
Choline	103.099	104.107	0.87	>LOD	>LOD	N.D.	<LOD
Citramalic acid	148.038	147.03	1.96	>LOD	N.D.	N.D.	N.D.
Citric acid	192.028	191.02	1.39	>LOD	N.D.	N.D.	N.D.
Coproporphyrin III	654.268	655.276	9.42	<LOD	N.D.	N.D.	N.D.
Cortisone	360.193	361.201	9.12	>LOD	N.D.	N.D.	N.D.
Cotinine	176.094	177.102	1.8	<LOD	N.D.	N.D.	N.D.
Creatine	131.069	132.077	0.93	>LOD	N.D.	N.D.	N.D.
Creatinine	113.058	114.066	0.93	>LOD	N.D.	N.D.	N.D.
Cyclohexylamine	99.1043	100.112	3.41	<LOD	N.D.	N.D.	N.D.
Cytidine	243.085	244.093	1.25	>LOD	N.D.	N.D.	N.D.
Cytosine	111.043	112.051	0.92	>LOD	<LOD	<LOD	<LOD
D-Arabinose	150.053	149.046	0.95	>LOD	N.D.	>LOD	N.D.
D-Biotin	244.088	245.095	6.9	<LOD	N.D.	N.D.	N.D.
Dehydroisoandrosterone sulfate	368.166	367.159	9.8	<LOD	N.D.	N.D.	N.D.
Deoxycarnitine	145.11	146.118	0.95	>LOD	<LOD	>LOD	>LOD
Deoxycytidine	227.09	228.098	1.38	>LOD	N.D.	N.D.	N.D.
D-Erythro-dihydrosphingosine	301.298	302.305	9.96	<LOD	N.D.	N.D.	N.D.
D-Erythronic acid	136.038	135.03	0.89	>LOD	N.D.	N.D.	N.D.
D-Galactose	180.064	179.056	0.87	>LOD	N.D.	N.D.	N.D.
D-Gluconic acid	196.059	195.051	0.89	>LOD	N.D.	>LOD	N.D.
D-Glucose	202.045	203.053	0.89	>LOD	N.D.	N.D.	N.D.
D-Glucuronic acid	194.043	193.035	0.9	>LOD	N.D.	N.D.	N.D.
Diethanolamine	105.078	106.086	0.9	>LOD	N.D.	N.D.	N.D.
Dihydroorotic acid	158.033	157.025	1.18	<LOD	N.D.	N.D.	N.D.
Dipropyl disulfide	150.054	151.061	5.4	<LOD	N.D.	N.D.	N.D.
D-Lactic acid	90.0322	89.0244	1.39	>LOD	N.D.	N.D.	N.D.
Dodecanedioic acid	230.152	229.145	9.42	>LOD	N.D.	N.D.	N.D.
Dopamine	153.078	154.086	1.51	<LOD	N.D.	N.D.	N.D.
D-Pantothenic acid	219.11	220.118	4.6	>LOD	<LOD	>LOD	>LOD
D-Quinic acid	192.064	191.056	0.94	>LOD	N.D.	N.D.	N.D.
Ethanolamine	61.0522	62.06	0.85	>LOD	N.D.	>LOD	N.D.
Ethyl 3-indoleacetic acid	203.094	204.102	9.8	<LOD	N.D.	N.D.	N.D.
Folic acid	441.14	440.132	5.7	<LOD	N.D.	N.D.	N.D.
Fumaric acid	116.011	115.004	1.76	>LOD	N.D.	>LOD	N.D.
Glucaric acid	210.038	209.03	0.92	>LOD	N.D.	N.D.	N.D.
Glucosamine-6-phosphate	259.045	260.053	0.96	>LOD	N.D.	N.D.	N.D.
Glutaric acid	132.043	131.035	3.42	>LOD	N.D.	>LOD	N.D.
Glycerol	92.0468	93.0546	0.98	>LOD	N.D.	N.D.	N.D.
Glycine	75.0315	76.0393	0.89	<LOD	N.D.	N.D.	N.D.
Glycoursodeoxycholic acid	449.315	448.307	9.35	<LOD	N.D.	N.D.	N.D.
Guanidinosuccinic acid	175.059	176.067	0.93	<LOD	N.D.	N.D.	N.D.
Guanidoacetate	117.053	118.061	0.88	>LOD	N.D.	N.D.	N.D.
Guanine	151.049	152.057	1.31	<LOD	N.D.	N.D.	N.D.
Guanosine	283.091	284.099	2.73	<LOD	N.D.	N.D.	N.D.
Hexanoylcarnitine	259.178	260.186	7.88	>LOD	N.D.	N.D.	N.D.
Hippuric acid	179.059	178.051	6.49	>LOD	N.D.	N.D.	N.D.
Histamine	111.079	112.087	0.83	>LOD	<LOD	>LOD	>LOD
Hydroxyphenyllactic acid	182.058	181.051	5.39	>LOD	N.D.	>LOD	N.D.
Hypoxanthine	136.038	137.046	1.47	>LOD	>LOD	>LOD	>LOD
Imidazolepropionic acid	140.058	141.066	1.22	>LOD	>LOD	>LOD	>LOD
Indole	117.057	118.065	9.5	<LOD	N.D.	N.D.	N.D.
Indole-3-carboxaldehyde	145.052	146.06	8.49	<LOD	N.D.	N.D.	N.D.
Indole-3-carboxylic acid	161.048	160.04	8.58	<LOD	N.D.	N.D.	N.D.
Indole-3-lactic acid	205.074	204.067	10.3	<LOD	N.D.	N.D.	N.D.
Inosine	268.226	269.088	3.04	>LOD	N.D.	>LOD	N.D.
Isobutyrylglycine	145.073	146.081	3.99	<LOD	N.D.	N.D.	N.D.
Isonicotinic acid/4-picolinic acid	123.031	124.039	1.1	<LOD	N.D.	N.D.	N.D.
Isovaleryl-L-carnitine/2-methylbutyryl-L-carnitine	245.162	246.17	6.18	>LOD	<LOD	>LOD	>LOD
L,L-Cyclo(leucylprolyl)	210.136	211.144	7.87	>LOD	>LOD	>LOD	>LOD
L-Alanine	89.0472	90.055	0.88	>LOD	<LOD	>LOD	<LOD
L-Arabitol	152.069	151.061	0.89	<LOD	N.D.	N.D.	N.D.
L-Arginine	174.111	175.119	0.86	>LOD	<LOD	>LOD	>LOD
L-Ascorbic acid	176.032	177.039	1.2	<LOD	N.D.	N.D.	N.D.
L-Asparagine	132.053	133.061	0.87	>LOD	<LOD	N.D.	>LOD
L-Aspartic acid	133.037	134.045	0.9	>LOD	N.D.	N.D.	N.D.
L-Aspartyl-L-phenylalanine	280.105	281.113	5.36	>LOD	>LOD	>LOD	>LOD
L-Carnitine	161.105	162.113	0.9	>LOD	N.D.	N.D.	N.D.
L-Carnosine	226.106	227.114	0.86	>LOD	N.D.	N.D.	N.D.
L-Citrulline	175.095	176.103	0.89	>LOD	N.D.	N.D.	N.D.
Leucylglycine	188.116	189.123	3.33	>LOD	>LOD	>LOD	<LOD
L-Leucyl-L-phenylalanine	278.163	279.17	7.44	>LOD	N.D.	>LOD	N.D.
L-Glutamic acid	147.053	148.06	0.89	>LOD	>LOD	>LOD	>LOD
L-Glutamine	146.069	147.076	0.89	>LOD	N.D.	N.D.	N.D.
L-Glyceric acid	106.027	105.019	0.95	>LOD	N.D.	>LOD	N.D.
L-Gulonic γ-lactone	178.048	177.04	0.9	>LOD	N.D.	N.D.	N.D.
L-Histidine	155.069	156.077	0.85	>LOD	<LOD	N.D.	<LOD
Linoleamide	279.256	280.263	12.62	>LOD	N.D.	N.D.	N.D.
L-Isoleucine	131.094	132.102	1.97	>LOD	N.D.	>LOD	N.D.
L-Kynurenine	208.084	209.092	3.78	>LOD	N.D.	N.D.	N.D.
L-Leucine	131.094	132.102	2.17	>LOD	>LOD	>LOD	>LOD
L-Lysine	146.105	147.113	0.74	>LOD	N.D.	>LOD	N.D.
L-Methionine	149.051	150.058	1.4	>LOD	>LOD	>LOD	>LOD
L-Ornithine	132.09	131.083	0.87	>LOD	N.D.	N.D.	N.D.
L-Phenylalanine	165.078	166.086	3.96	>LOD	N.D.	>LOD	N.D.
L-Proline	115.063	116.071	0.95	>LOD	>LOD	>LOD	>LOD
L-Pyroglutamic acid	129.042	130.05	1.51	>LOD	N.D.	N.D.	N.D.
L-Serine	105.042	106.05	0.89	>LOD	N.D.	N.D.	N.D.
L-Threonic acid	136.038	135.03	0.89	>LOD	N.D.	N.D.	N.D.
L-Threonine	119.058	120.066	0.89	>LOD	<LOD	>LOD	>LOD
L-Tryptophan	204.089	205.097	5.21	>LOD	>LOD	>LOD	>LOD
L-Tyrosine	181.073	182.081	1.82	>LOD	N.D.	N.D.	N.D.
L-Valine	117.078	118.086	1.24	>LOD	N.D.	>LOD	N.D.
Maleamic acid	115.027	114.02	1.15	<LOD	N.D.	N.D.	N.D.
Maleic acid	116.011	115.004	1.57	<LOD	N.D.	N.D.	N.D.
Malic acid	134.022	133.014	1.08	>LOD	N.D.	>LOD	N.D.
Malonic acid	104.01	103.002	1.2	<LOD	N.D.	N.D.	N.D.
Malonyl-L-carnitine	247.105	248.113	1.09	<LOD	N.D.	N.D.	N.D.
Maltitol	344.132	343.125	0.8	<LOD	N.D.	N.D.	N.D.
Mannitol	182.08	181.072	0.86	>LOD	N.D.	N.D.	N.D.
Mannosamine/glucosamine	179.079	180.087	0.91	>LOD	N.D.	N.D.	N.D.
Mesalazine	153.042	154.05	1.45	<LOD	N.D.	N.D.	N.D.
Methionine sulfoxide	165.045	166.053	0.89	>LOD	<LOD	>LOD	<LOD
Methyl nicotinate	137.047	138.055	5.79	<LOD	N.D.	N.D.	N.D.
Methylglyoxal	72.0216	71.0139	1.07	>LOD	N.D.	>LOD	N.D.
Methylsuccinic acid	132.043	131.035	4.22	<LOD	N.D.	N.D.	N.D.
N-(2-Furoyl)glycine	169.038	168.03	4.48	<LOD	N.D.	N.D.	N.D.
N,N-Dimethylarginine	202.142	203.15	0.96	>LOD	<LOD	>LOD	>LOD
N6-(Delta2-isopentenyl)-adenine	203.117	204.124	6	<LOD	N.D.	N.D.	N.D.
N6,N6,N6-Trimethyllysine	188.152	189.16	0.83	>LOD	<LOD	>LOD	>LOD
N6,N6-Dimethyllysine	174.136	175.144	0.84	>LOD	<LOD	>LOD	<LOD
N6-Acetyllysine	188.116	189.123	1.43	>LOD	>LOD	>LOD	>LOD
N6-Methyladenosine	281.112	282.12	4.2	<LOD	N.D.	N.D.	N.D.
N-Acetylagmatine	172.132	173.14	1.55	>LOD	N.D.	N.D.	N.D.
N-Acetylarginine	216.122	217.13	1.34	>LOD	N.D.	N.D.	N.D.
N-Acetylasparagine	174.064	175.071	0.93	>LOD	N.D.	>LOD	N.D.
N-Acetylaspartic acid	175.049	174.041	1.31	>LOD	N.D.	N.D.	N.D.
N-Acetylglucosamine	221.089	222.097	0.97	>LOD	N.D.	N.D.	N.D.
N-Acetylglucosamine-1-phosphate	301.057	300.049	0.96	<LOD	N.D.	N.D.	N.D.
N-Acetylglutamic acid	189.064	188.056	1.74	>LOD	N.D.	N.D.	N.D.
N-Acetylleucine	173.105	174.112	7.48	>LOD	>LOD	>LOD	>LOD
N-Acetylmethionine	191.061	192.069	5.64	>LOD	>LOD	>LOD	>LOD
N-Acetylmuramic acid	293.112	292.104	2.36	>LOD	<LOD	>LOD	<LOD
N-Acetylneuraminate	309.107	308.099	0.89	>LOD	N.D.	N.D.	N.D.
N-Acetylphenylalanine	207.09	206.082	8.08	>LOD	N.D.	>LOD	N.D.
N-Acetylproline	157.073	158.081	4.6	>LOD	N.D.	N.D.	N.D.
N-Acetylputrescine	130.11	131.118	1.05	>LOD	N.D.	>LOD	N.D.
N-Acetyltryptophan	246.1	247.108	8.45	>LOD	>LOD	>LOD	<LOD
N-Acetyltyrosine	223.084	224.092	5.6	<LOD	N.D.	N.D.	N.D.
N-Acetylvaline	159.09	158.082	5.61	>LOD	>LOD	>LOD	>LOD
N-Acetyl-β-alanine	131.058	132.066	1.61	<LOD	N.D.	N.D.	N.D.
N-Formyl-methionine	177.046	176.039	5.11	>LOD	<LOD	>LOD	>LOD
N-Methylglutamic acid/2-aminoadipic acid	161.068	162.076	0.95	>LOD	<LOD	>LOD	<LOD
N-Methyltyramine	151.099	152.107	2.59	<LOD	N.D.	N.D.	N.D.
Norleucine	131.094	132.102	2.31	>LOD	N.D.	<LOD	N.D.
Normetanephrine	183.089	184.097	1.29	<LOD	N.D.	N.D.	N.D.
o-Acetylserine	147.053	148.06	1.13	<LOD	N.D.	N.D.	N.D.
o-Phosphoserine	185.009	184.002	0.85	<LOD	N.D.	N.D.	N.D.
Orotic acid	156.018	155.01	1.1	>LOD	N.D.	>LOD	N.D.
O-Succinyl-L-carnitine	261.121	262.129	1.78	>LOD	N.D.	N.D.	N.D.
Palmitoyl-L-carnitine	399.334	400.342	10.5	<LOD	N.D.	N.D.	N.D.
p-Cresol sulfate	188.015	187.007	7.76	>LOD	N.D.	N.D.	N.D.
Phenylacetyl-L-glutamine	264.11	265.118	6.55	>LOD	N.D.	N.D.	N.D.
Phenylglycine	151.063	152.071	1.6	>LOD	N.D.	N.D.	N.D.
Phthalic acid	166.026	167.034	6.4	<LOD	N.D.	N.D.	N.D.
Pipecolinic acid	129.078	130.086	1.35	>LOD	N.D.	N.D.	N.D.
Piperonyl acetone	192.078	193.086	9.6	<LOD	N.D.	N.D.	N.D.
Porphobilinogen	209.068	210.076	3.7	<LOD	N.D.	N.D.	N.D.
Pterin	163.049	164.057	2	<LOD	N.D.	N.D.	N.D.
Putrescine	88.0995	89.1073	0.79	>LOD	>LOD	>LOD	>LOD
Pyridoxal	167.059	166.051	1.38	<LOD	N.D.	N.D.	N.D.
Pyridoxamine	168.089	169.097	0.96	<LOD	N.D.	N.D.	N.D.
Pyridoxine	169.073	170.081	1.45	<LOD	N.D.	N.D.	N.D.
Pyruvic acid	88.0166	87.0088	1.52	<LOD	N.D.	N.D.	N.D.
S-(5-Adenosyl)-L-methionine	398.137	399.144	0.8	<LOD	N.D.	N.D.	N.D.
Saccharin	183	181.992	5.18	>LOD	>LOD	>LOD	<LOD
Salicylamide	137.047	138.055	7.42	<LOD	N.D.	N.D.	N.D.
Salicylic acid	138.032	137.024	8.86	>LOD	N.D.	N.D.	N.D.
Sebacic acid	202.121	201.113	9	>LOD	N.D.	N.D.	N.D.
Serotonin	176.094	177.102	3.4	<LOD	N.D.	N.D.	N.D.
Sinapic acid	224.069	223.061	8.1	<LOD	N.D.	N.D.	N.D.
Sodium glycocholate hydrate	465.31	464.302	9.33	<LOD	N.D.	N.D.	N.D.
Spermidine/acetylcholine	145.157	146.165	0.76	>LOD	<LOD	>LOD	<LOD
Spermine	202.215	203.223	0.74	<LOD	N.D.	N.D.	N.D.
Suberic acid	174.09	173.082	7.29	>LOD	N.D.	>LOD	N.D.
Succinic acid/methylmalonic acid	118.027	117.019	1.91	>LOD	>LOD	>LOD	>LOD
Syringic acid	198.052	199.06	6.9	<LOD	N.D.	N.D.	N.D.
Theobromine	180.064	181.072	4.71	>LOD	>LOD	>LOD	>LOD
Theophylline	180.064	181.072	5.27	>LOD	N.D.	>LOD	N.D.
Thiazolidine-4-carboxylic acid	133.019	134.027	1	<LOD	N.D.	N.D.	N.D.
Thymidine	242.091	241.083	4.21	>LOD	N.D.	N.D.	N.D.
Thymidine 5-monophosphate	322.057	321.049	1.94	<LOD	N.D.	N.D.	N.D.
Thymine	126.042	127.05	2.5	>LOD	>LOD	>LOD	>LOD
trans-4-Hydroxy-L-proline	131.058	132.066	0.9	>LOD	N.D.	N.D.	N.D.
Trehalose	342.117	341.109	0.99	>LOD	N.D.	N.D.	N.D.
Trigonelline	137.047	138.055	0.96	>LOD	N.D.	N.D.	N.D.
Trimethylamine	59.073	60.0808	0.88	>LOD	<LOD	>LOD	<LOD
Trimethylamine-N-oxide	75.0679	76.0757	0.89	>LOD	<LOD	>LOD	>LOD
Tryptamine	160.1	161.107	5.5	<LOD	N.D.	N.D.	N.D.
Tyramine	137.084	138.091	2.07	>LOD	<LOD	>LOD	<LOD
Uracil	112.027	113.035	1.38	>LOD	<LOD	>LOD	<LOD
Uric acid	168.029	167.021	1.4	>LOD	<LOD	>LOD	<LOD
Urobilin	590.31	591.318	10.75	<LOD	N.D.	N.D.	N.D.
Urocanic acid	138.042	139.05	1.37	>LOD	N.D.	N.D.	N.D.
Ursodeoxycholic acid	392.293	391.285	9.9	<LOD	N.D.	N.D.	N.D.
Xanthine	152.033	153.041	1.62	>LOD	<LOD	>LOD	>LOD
Xanthosine	284.075	285.083	3.78	>LOD	<LOD	>LOD	<LOD
Xanthurenic acid	205.037	206.045	5.3	<LOD	N.D.	N.D.	N.D.
α-Hydroxyglutaric acid	148.038	147.03	1.41	>LOD	N.D.	N.D.	N.D.
α-Hydroxyisovaleric acid	118.064	117.056	5.04	>LOD	<LOD	>LOD	<LOD
β-Hydroxyisovaleric acid	118.064	117.056	3.88	>LOD	<LOD	>LOD	>LOD
γ-Aminobutyric acid (GABA)	103.063	104.071	0.91	>LOD	>LOD	>LOD	<LOD
γ-Butyrolactone	86.0363	87.0441	2.34	>LOD	<LOD	<LOD	>LOD
γ-Caprolactone	114.068	115.075	7.3	<LOD	N.D.	N.D.	N.D.
γ-Glutamylphenylalanine	294.121	295.129	5.93	>LOD	N.D.	N.D.	N.D.
γ-Phenylethylamine	121.089	122.096	4.7	<LOD	N.D.	N.D.	N.D.
L-Alanine-d3	92.066	93.0738	0.9	>LOD	>LOD	>LOD	>LOD
L-Tyrosine-d2	183.087	182.079	1.8	>LOD	>LOD	>LOD	>LOD
Indole-3-acetic acid-d5	180.095	179.087	8.81	>LOD	>LOD	>LOD	>LOD
Dopamine-d4	157.103	158.111	1.46	>LOD	>LOD	>LOD	>LOD
Deoxycholic acid-d4	396.318	395.31	10.89	>LOD	>LOD	>LOD	>LOD
L-Phenylalanine-d2	167.091	168.099	3.95	>LOD	>LOD	>LOD	>LOD
N.D.: not determined, LOD: limit of detection

## Sheet: Table S21
	FAME		Fin-HIT		PANIC		OPERA
	Correlation	Univariate	Correlation	Univariate	Correlation	Univariate	Correlation	Univariate
	(*q≤0.20; **q≤0.05)	(*q≤0.20; **q≤0.05)	(*q≤0.20; **q≤0.05)	(*q≤0.20; **q≤0.05)	(*q≤0.20; **q≤0.05)	(*q≤0.20; **q≤0.05)	(*q≤0.20; **q≤0.05)	(*q≤0.20; **q≤0.05)
Consistently associated in at least 3 cohorts
L-Aspartyl-L-phenylalanine	0.148 (BMIz)**	Pairwise**, Multiple**	0.054 (BMIz)	Multiple**	0.087 (BMIz)	NO	0.037 (BMIz)	NO
	0.144 (FatP)**		0.065 (WtoH)		0.111 (FatP)*		-0.014 (FatP)
	0.146 (WtoH)**				0.030 (WtoH)		-0.125 (WtoH)
N6-Acetyllysine	0.146 (BMIz)**	Pairwise**, Multiple**	0.089 (BMIz)	Multiple**	0.097 (BMIz)	Pairwise**, Multiple**	0.021 (BMIz)	NO
	0.191 (FatP)**		0.098 (WtoH)*		0.107 (FatP)*		-0.050 (FatP)
	0.131 (WtoH)**				0.091 (WtoH)		-0.031 (WtoH)
N-Acetyltryptophan	0.147 (BMIz)**	Pairwise**, Multiple**	0.011 (BMIz)	Multiple**	0.091 (BMIz)	Pairwise*, Multiple*	<LOD	<LOD
	0.169 (FatP)**		-0.055 (WtoH)		0.108 (FatP)*
	0.147 (WtoH)**				0.037 (WtoH)
Leucylglycine	0.106 (BMIz)*	Pairwise**, Multiple**	-0.054 (BMIz)	Multiple**	0.123 (BMIz)	Pairwise*, Multiple*	<LOD	<LOD
	0.167 (FatP)**		-0.034 (WtoH)		0.144 (FatP)*
	0.092 (WtoH)*				0.089 (WtoH)
L-Methionine	0.122 (BMIz)*	Pairwise**, Multiple*	-0.037 (BMIz)	Multiple**	0.095 (BMIz)	Pairwise**, Multiple**	-0.055 (BMIz)	NO
	0.151 (FatP)**		-0.032 (WtoH)		0.112 (FatP)*		-0.110 (FatP)
	0.125 (WtoH)*				0.073 (WtoH)		-0.115 (WtoH)
L-Tryptophan	0.118 (BMIz)*	Pairwise**, Multiple*	0.038 (BMIz)	Multiple**	0.112 (BMIz)	Pairwise**, Multiple**	-0.064 (BMIz)	NO
	0.144 (FatP)**		0.042 (WtoH)		0.144 (FatP)*		-0.175 (FatP)*
	0.100 (WtoH)*				0.061 (WtoH)		-0.132 (WtoH)
N-Acetylleucine	0.110 (BMIz)*	Pairwise**, Multiple*	0.075 (BMIz)	Pairwise*, Multiple**	0.121 (BMIz)	Pairwise**, Multiple**	0.046 (BMIz)	NO
	0.124 (FatP)**		-0.004 (WtoH)		0.113 (FatP)*		-0.165 (FatP)*
	0.112 (WtoH)*				0.069 (WtoH)		-0.107 (WtoH)
Putrescine	0.126 (BMIz)*	Pairwise**, Multiple**	0.118 (BMIz)*	Multiple*	0.157 (BMIz)*	Pairwise**, Multiple*	0.007 (BMIz)	NO
	0.123 (FatP)**		0.128 (WtoH)		0.142 (FatP)*		-0.155 (FatP)*
	0.098 (WtoH)*				0.073 (WtoH)		-0.111 (WtoH)
N-Acetylvaline	0.098 (BMIz)*	Pairwise*, Multiple*	0.098 (BMIz)*	Pairwise**, Multiple**	0.115 (BMIz)	Pairwise**, Multiple*	0.067 (BMIz)	NO
	0.120 (FatP)**		0.034 (WtoH)		0.113 (FatP)*		-0.092 (FatP)
	0.111 (WtoH)*				0.067 (WtoH)		-0.060 (WtoH)
L-Leucine	0.094 (BMIz)	Pairwise*, Multiple*	0.030 (BMIz)	Multiple**	0.104 (BMIz)	Pairwise**, Multiple*	-0.029 (BMIz)	NO
	0.128 (FatP)**		-0.006 (WtoH)		0.139 (FatP)*		-0.157 (FatP)*
	0.090 (WtoH)*				0.046 (WtoH)		-0.102 (WtoH)
L-Glutamic acid	0.058 (BMIz)	NO	0.110 (BMIz)*	Pairwise*, Multiple*	0.123 (BMIz)	Pairwise**, Multiple**	-0.113 (BMIz)	NO
	0.111 (FatP)*		0.132 (WtoH)*		0.120 (FatP)*		-0.159 (FatP)*
	0.025 (WtoH)				0.080 (WtoH)		-0.068 (WtoH)
Saccharin	-0.064 (BMIz)	NO	-0.088 (BMIz)	Multiple*	-0.043 (BMIz)	NO	<LOD	<LOD
	-0.075 (FatP)*		-0.074 (WtoH)		-0.103 (FatP)*
	-0.106 (WtoH)*				-0.094 (WtoH)
3-Indoleacetic acid	0.114 (BMIz)*	Pairwise*	0.115 (BMIz)*	Multiple*	0.077 (BMIz)	Multiple*	-0.067 (BMIz)	NO
	0.090 (FatP)*		0.084 (WtoH)		0.075 (FatP)		-0.110 (FatP)
	0.063 (WtoH)				0.036 (WtoH)		-0.113 (WtoH)
Consistently associated in 2 cohorts
Acesulfame K	0.230 (BMIz)**	Pairwise**, Multiple**	0.034 (BMIz)	NO	0.008 (BMIz)	NO	0.316 (BMIz)	NO
	0.140 (FatP)**		0.051 (WtoH)		0.029 (FatP)		0.187 (FatP)*
	0.216 (WtoH)**				0.002 (WtoH)		0.243 (WtoH)*
2,6-Diaminopimelic acid	0.164 (BMIz)**	Pairwise**, Multiple**	<LOD	<LOD	0.101 (BMIz)	Pairwise**, Multiple**	-0.004 (BMIz)	NO
	0.187 (FatP)**				0.108 (FatP)*		-0.059 (FatP)
	0.152 (WtoH)**				0.088 (WtoH)		-0.008 (WtoH)
N-Acetylmethionine	0.155 (BMIz)**	Pairwise**, Multiple**	-0.065 (BMIz)	NO	0.131 (BMIz)*	Pairwise**, Multiple**	-0.049 (BMIz)	NO
	0.173 (FatP)**		-0.113 (WtoH)*		0.152 (FatP)*		-0.139 (FatP)
	0.161 (WtoH)**				0.082 (WtoH)		-0.092 (WtoH)
5-Oxo-L-prolyl-L-proline	0.153 (BMIz)**	Pairwise**, Multiple**	<LOD	<LOD	0.068 (BMIz)	Pairwise**, Multiple*	-0.099 (BMIz)	NO
	0.195 (FatP)**				0.077 (FatP)		-0.233 (FatP)*
	0.134 (WtoH)**				0.051 (WtoH)		-0.172 (WtoH)
Uric acid	0.147 (BMIz)**	Pairwise**, Multiple**	<LOD	<LOD	0.102 (BMIz)	Pairwise*	<LOD	<LOD
	0.095 (FatP)*				0.102 (FatP)*
	0.128 (WtoH)**				0.76 (WtoH)
N-Formyl-methionine	0.126 (BMIz)*	Pairwise**, Multiple*	<LOD	<LOD	0.124 (BMIz)	Pairwise**, Multiple**	-0.058 (BMIz)	NO
	0.160 (FatP)**				0.159 (FatP)*		-0.148 (FatP)*
	0.110 (WtoH)*				0.089 (WtoH)		-0.063 (WtoH)
1-Aminocyclo-propane-1-carboxylic acid	0.143 (BMIz)**	Pairwise**, Multiple*	N.D.	N.D.	0.100 (BMIz)	Pairwise**, Multiple**	N.D.	N.D.
	0.116 (FatP)**				0.097 (FatP)*
	0.117 (WtoH)*				0.102 (WtoH)
Acetic acid	0.142 (BMIz)**	Pairwise**, Multiple**	<LOD	<LOD	0.085 (BMIz)	Pairwise*, Multiple*	<LOD	<LOD
	0.150 (FatP)**				0.107 (FatP)*
	0.144 (WtoH)**				0.042 (WtoH)
Methionine sulfoxide	0.143 (BMIz)**	Pairwise**, Multiple**	<LOD	<LOD	0.146 (BMIz)*	Pairwise**, Multiple*	<LOD	<LOD
	0.163 (FatP)**				0.180 (FatP)*
	0.114 (WtoH)*				0.125 (WtoH)
Cadaverine	0.109 (BMIz)*	Pairwise**, Multiple**	N.D.	N.D.	0.068 (BMIz)	Pairwise**, Multiple*	N.D.	N.D.
	0.191 (FatP)**				0.106 (FatP)*
	0.148 (WtoH)**				0.036 (WtoH)
N6,N6-Dimethyllysine	0.086 (BMIz)	Pairwise**, Multiple*	<LOD	<LOD	0.069 (BMIz)	Pairwise**, Multiple*	<LOD	NO
	0.144 (FatP)**				0.077 (FatP)
	0.109 (WtoH)*				0.011 (WtoH)
β-Hydroxyisovaleric acid	0.130 (BMIz)*	Pairwise**, Multiple**	<LOD	<LOD	0.076 (BMIz)	Pairwise*, Multiple*	0.068 (BMIz)	NO
	0.153 (FatP)**				0.092 (FatP)		-0.023 (FatP)
	0.165 (WtoH)**				0.010 (WtoH)		0.014 (WtoH)
L-Threonine	0.098 (BMIz)*	Pairwise*, Multiple*	<LOD	<LOD	0.170 (BMIz)*	Pairwise**, Multiple**	-0.067 (BMIz)	NO
	0.143 (FatP)**				0.171 (FatP)*		-0.062 (FatP)
	0.096 (WtoH)*				0.130 (WtoH)*		-0.038 (WtoH)
N6,N6,N6-Trimethyllysine	0.110 (BMIz)*	Pairwise**, Multiple**	<LOD	<LOD	0.081 (BMIz)	Pairwise**, Multiple*	-0.137 (BMIz)	NO
	0.144 (FatP)**				0.095 (FatP)*		-0.185 (FatP)*
	0.115 (WtoH)*				0.040 (WtoH)		-0.097 (WtoH)
2-Hydroxyisocaproic acid/2-hydroxyhexanoic acid	0.112 (BMIz)*	Pairwise*, Multiple**	<LOD	<LOD	0.072 (BMIz)	Pairwise*	-0.014 (BMIz)	NO
	0.141 (FatP)**				0.094 (FatP)*		-0.243 (FatP)*
	0.102 (WtoH)*				-0.005 (WtoH)		-0.169 (WtoH)
7-Methylguanine	0.120 (BMIz)*	Pairwise**, Multiple**	<LOD	<LOD	0.095 (BMIz)	Pairwise**, Multiple**	0.122 (BMIz)	NO
	0.138 (FatP)**				0.105 (FatP)*		0.029 (FatP)
	0.146 (WtoH)**				0.079 (WtoH)		0.056 (WtoH)
Hypoxanthine	0.118 (BMIz)*	Pairwise**, Multiple**	-0.028 (BMIz)	NO	0.071 (BMIz)	Pairwise**, Multiple**	-0.125 (BMIz)	NO
	0.145 (FatP)**		-0.012 (WtoH)		0.099 (FatP)*		-0.169 (FatP)*
	0.116 (WtoH)*				0.062 (WtoH)		-0.138 (WtoH)
Thymine	0.080 (BMIz)	Pairwise*, Multiple*	0.076 (BMIz)	NO	0.062 (BMIz)	Pairwise**, Multiple*	-0.072 (BMIz)	NO
	0.124 (FatP)**		0.010 (WtoH)		0.107 (FatP)*		-0.179 (FatP)*
	0.073 (WtoH)*				0.009 (WtoH)		-0.135 (WtoH)
N-Acetylmuramic acid	0.089 (BMIz)	Pairwise*, Multiple*	<LOD	<LOD	0.112 (BMIz)	Pairwise**, Multiple**	<LOD	<LOD
	0.121 (FatP)**				0.143 (FatP)*
	0.069 (WtoH)*				0.078 (WtoH)
L-Alanine	0.070 (BMIz)	Pairwise*	<LOD	<LOD	0.169 (BMIz)*	Pairwise**, Multiple**	<LOD	<LOD
	0.118 (FatP)**				0.172 (FatP)*
	0.055 (WtoH)				0.136 (WtoH)*
γ-Aminobutyric acid (GABA)	0.100 (BMIz)*	Pairwise*, Multiple*	-0.040 (BMIz)	NO	0.071 (BMIz)	Pairwise*, Multiple*	<LOD	<LOD
	0.115 (FatP)**		-0.035 (WtoH)		0.106 (FatP)*
	0.103 (WtoH)*				0.045 (WtoH)
L-Leucyl-L-phenylalanine	0.105 (BMIz)*	Pairwise*, Multiple*	N.D.	N.D.	0.083 (BMIz)	Pairwise*	N.D.	N.D.
	0.126 (FatP)**				0.114 (FatP)*
	0.086 (WtoH)*				0.058 (WtoH)
3-Phenyllactic acid	0.082 (BMIz)	Pairwise*, Multiple*	N.D.	N.D.	0.078 (BMIz)	Pairwise*	N.D.	N.D.
	0.111 (FatP)*				0.112 (FatP)*
	0.081 (WtoH)				0.010 (WtoH)
N,N-Dimethylarginine	0.094 (BMIz)	Pairwise**, Multiple*	<LOD	<LOD	0.114 (BMIz)	Pairwise**, Multiple**	-0.091 (BMIz)	NO
	0.112 (FatP)*				0.125 (FatP)*		-0.090 (FatP)
	0.140 (WtoH)**				0.082 (WtoH)		-0.049 (WtoH)
Malic acid	0.093 (BMIz)	Pairwise*	N.D.	N.D.	0.133 (BMIz)*	Pairwise*, Multiple*	N.D.	N.D.
	0.119 (FatP)**				0.134 (FatP)*
	0.084 (WtoH)*				0.149 (WtoH)*
3-Methyl-2-oxobutyric acid	0.042 (BMIz)	NO	N.D.	N.D.	0.127 (BMIz)	Pairwise**, Multiple*	N.D.	N.D.
	0.110 (FatP)**				0.141 (FatP)*
	0.048 (WtoH)				0.105 (WtoH)
D-Pantothenic acid	0.112 (BMIz)*	Pairwise**, Multiple*	<LOD	<LOD	0.063 (BMIz)	Pairwise**, Multiple**	-0.099 (BMIz)	NO
	0.105 (FatP)*				0.099 (FatP)*		-0.183 (FatP)*
	0.099 (WtoH)*				0.035 (WtoH)		-0.166 (WtoH)
N-Methylglutamic acid/2-aminoadipic acid	0.074 (BMIz)	Pairwise*, Multiple*	<LOD	<LOD	0.081 (BMIz)	Pairwise*, Multiple*	<LOD	<LOD
	0.099 (FatP)*				0.078 (FatP)
	0.111 (WtoH)*				0.035 (WtoH)
Succinic acid/methylmalonic acid	0.105 (BMIz)*	Pairwise*, Multiple*	0.091 (BMIz)	NO	0.069 (BMIz)	Pairwise*	-0.102 (BMIz)	NO
	0.106 (FatP)*		0.088 (WtoH)		0.106 (FatP)*		-0.162 (FatP)*
	0.088 (WtoH)*				0.041 (WtoH)		-0.167 (WtoH)
Fumaric acid	0.072 (BMIz)	NO	N.D.	N.D.	0.101 (BMIz)	Pairwise*	N.D.	N.D.
	0.100 (FatP)*				0.069 (FatP)
	0.073 (WtoH)				0.129 (WtoH)*
3-Methyl-2-oxopentanoic acid	0.038 (BMIz)	NO	N.D.	N.D.	0.125 (BMIz)	Pairwise**, Multiple*	N.D.	N.D.
	0.103 (FatP)*				0.150 (FatP)*
	0.053 (WtoH)				0.088 (WtoH)
Uracil	0.054 (BMIz)	Pairwise*, Multiple*	<LOD	<LOD	0.077 (BMIz)	Pairwise**, Multiple*	<LOD	<LOD
	0.095 (FatP)*				0.100 (FatP)*
	0.041 (WtoH)				0.038 (WtoH)
1,3-Diaminopropane	0.039 (BMIz)	Pairwise*	<LOD	<LOD	0.091 (BMIz)	Pairwise**, Multiple**	-0.072 (BMIz)	NO
	0.088 (FatP)*				0.122 (FatP)*		-0.106 (FatP)
	0.047 (WtoH)				0.072 (WtoH)		-0.013 (WtoH)
5-Aminovaleric acid/betaine	0.086 (BMIz)	Pairwise*	N.D.	N.D.	0.048 (BMIz)	Pairwise*	N.D.	N.D.
	0.107 (FatP)*				0.085 (FatP)
	0.065 (WtoH)				-0.007 (WtoH)
D-Gluconic acid	0.065 (BMIz)	Pairwise*	N.D.	N.D.	0.118 (BMIz)	Pairwise**, Multiple**	N.D.	N.D.
	0.090 (FatP)*				0.113 (FatP)*
	0.057 (WtoH)				0.120 (WtoH)
L-Isoleucine	0.079 (BMIz)	Pairwise*	N.D.	N.D.	0.122 (BMIz)	Pairwise**, Multiple**	N.D.	N.D.
	0.101 (FatP)*				0.142 (FatP)*
	0.063 (WtoH)				0.057 (WtoH)
(Pseudo)uridine	0.032 (BMIz)	NO	N.D.	N.D.	0.070 (BMIz)	Pairwise*	N.D.	N.D.
	0.125 (FatP)**				0.077 (FatP)
	0.040 (WtoH)				0.029 (WtoH)
Xanthine	0.071 (BMIz)	Pairwise**, Multiple*	<LOD	<LOD	0.105 (BMIz)	Pairwise**, Multiple**	-0.039 (BMIz)	NO
	0.085 (FatP)*				0.132 (FatP)*		-0.112 (FatP)
	0.061 (WtoH)				0.068 (WtoH)		-0.036 (WtoH)
2-Deoxyuridine	0.065 (BMIz)	Pairwise**, Multiple*	<LOD	<LOD	0.033 (BMIz)	Pairwise*	<LOD	<LOD
	0.105 (FatP)*				0.065 (FatP)
	0.059 (WtoH)				0.015 (WtoH)
2-Picolinic acid/nicotinic acid	0.052 (BMIz)	Pairwise*, Multiple*	<LOD	<LOD	0.102 (BMIz)	Pairwise**, Multiple**	-0.094 (BMIz)	NO
	0.077 (FatP)*				0.120 (FatP)*		-0.167 (FatP)*
	0.040 (WtoH)				0.072 (WtoH)		-0.082 (WtoH)
L-Valine	0.059 (BMIz)	NO	N.D.	N.D.	0.125 (BMIz)	Pairwise*, Multiple*	N.D.	N.D.
	0.087 (FatP)*				0.133 (FatP)*
	0.039 (WtoH)				0.041 (WtoH)
N-Acetylphenylalanine	0.054 (BMIz)	Pairwise*, Multiple*	N.D.	N.D.	0.086 (BMIz)	Pairwise**, Multiple*	N.D.	N.D.
	0.077 (FatP)*				0.088 (FatP)
	0.075 (WtoH)				0.049 (WtoH)
Xanthosine	0.093 (BMIz)	Pairwise**, Multiple*	<LOD	<LOD	0.144 (BMIz)*	Pairwise**, Multiple**	<LOD	<LOD
	0.097 (FatP)*				0.137 (FatP)*
	0.100 (WtoH)*				0.095 (WtoH)
3-Phenylpropionate	0.060 (BMIz)	NO	N.D.	N.D.	0.075 (BMIz)	Pairwise*, Multiple*	N.D.	N.D.
	0.082 (FatP)*				0.105 (FatP)*
	0.025 (WtoH)				0.026 (WtoH)
Suberic acid	0.065 (BMIz)	Pairwise*	N.D.	N.D.	0.108 (BMIz)	Pairwise**, Multiple*	N.D.	N.D.
	0.085 (FatP)*				0.038 (FatP)
	0.052 (WtoH)				0.134 (WtoH)*
Orotic acid	0.054 (BMIz)	NO	N.D.	N.D.	0.117 (BMIz)	Pairwise**, Multiple**	N.D.	N.D.
	0.079 (FatP)*				0.136 (FatP)*
	0.055 (WtoH)				0.087 (WtoH)
Caffeine	0.118 (BMIz)*	Pairwise**, Multiple*	0.089 (BMIz)	Multiple*	-0.010 (BMIz)	NO	0.042 (BMIz)	NO
	0.081 (FatP)*		0.078 (WtoH)		-0.034 (FatP)		0.094 (FatP)
	0.124 (WtoH)*				-0.011 (WtoH)		0.078 (WtoH)
Imidazolepropionic acid	0.057 (BMIz)	NO	0.113 (BMIz)*	Multiple**	0.023 (BMIz)	Pairwise*, Multiple*	0.061 (BMIz)	NO
	0.050 (FatP)		0.132 (WtoH)*		0.038 (FatP)		-0.041 (FatP)
	0.049 (WtoH)				0.017 (WtoH)		0.010 (WtoH)
L-Proline	-0.022 (BMIz)	NO	0.046 (BMIz)	Multiple*	0.089 (BMIz)	Pairwise*, Multiple*	-0.111 (BMIz)	NO
	0.033 (FatP)		0.098 (WtoH)*		0.095 (FatP)*		-0.242 (FatP)
	-0.009 (WtoH)				0.038 (WtoH)		-0.151 (WtoH)
4-Hydroxybenzaldehyde	0.048 (BMIz)	Pairwise**, Multiple*	-0.046 (BMIz)	Multiple**	0.058 (BMIz)	NO	-0.125 (BMIz)	NO
	0.125 (FatP)**		-0.028 (WtoH)		0.092 (FatP)		-0.151 (FatP)*
	0.135 (WtoH)**				0.060 (WtoH)		-0.100 (WtoH)
Associated in only 1 cohort
Theophylline		Pairwise**, Multiple*	N.D.	N.D.	-0.030 (BMIz)	NO	N.D.	N.D.
	0.077 (FatP)*				-0.058 (FatP)
	0.134 (WtoH)**				-0.031 (WtoH)
Theobromine	-0.079 (BMIz)	Pairwise*	0.042 (BMIz)	NO	0.016 (BMIz)	NO	-0.027 (BMIz)	NO
	-0.110 (FatP)*		0.057 (WtoH)		-0.049 (FatP)		-0.020 (FatP)
	-0.056 (WtoH)				0.026 (WtoH)		0.007 (WtoH)
Trimethylamine	0.056 (BMIz)	NO	<LOD	<LOD	0.014 (BMIz)	NO	<LOD	<LOD
	0.078 (FatP)*				0.050 (FatP)
	0.061 (WtoH)				-0.054 (WtoH)
α-Hydroxyisovaleric acid	0.146 (BMIz)**	Pairwise**, Multiple**	<LOD	<LOD	0.077 (BMIz)	NO	<LOD	<LOD
	0.165 (FatP)**				0.082 (FatP)
	0.138 (WtoH)**				0.007 (WtoH)
Cytosine	0.113 (BMIz)*	Pairwise**, Multiple*	<LOD	<LOD	<LOD	<LOD	<LOD	<LOD
	0.152 (FatP)**
	0.112 (WtoH)*
2-Ethyl-2-hydroxybutyric acid	0.138 (BMIz)**	Pairwise**, Multiple**	<LOD	<LOD	-0.035 (BMIz)	NO	0.014 (BMIz)	NO
	0.162 (FatP)**				0.005 (FatP)		-0.121 (FatP)
	0.151 (WtoH)**				-0.056 (WtoH)		-0.088 (WtoH)
γ-Butyrolactone	0.136 (BMIz)*	Pairwise**, Multiple**	<LOD	<LOD	<LOD	<LOD	0.010 (BMIz)	NO
	0.182 (FatP)**						0.036 (FatP)
	0.176 (WtoH)**						0.005 (WtoH)
2,3-Pentanedione	0.136 (BMIz)*	Pairwise**, Multiple**	<LOD	<LOD	<LOD	<LOD	<LOD	<LOD
	0.174 (FatP)**
	0.154 (WtoH)**
2-Methylbutyryl-L-carnitine/isovaleryl-L-carnitine	-0.134 (BMIz)*	Multiple*	<LOD	<LOD	0.007 (BMIz)	NO	0.138 (BMIz)	NO
	-0.121 (FatP)**				-0.007 (FatP)		0.151 (FatP)*
	-0.073 (WtoH)				-0.052 (WtoH)		0.120 (WtoH)
Trimethylamine-N-oxide	0.133 (BMIz)*	Pairwise**, Multiple**	<LOD	<LOD	-0.018 (BMIz)	NO	0.038 (BMIz)	NO
	0.077 (FatP)*				-0.022 (FatP)		0.011 (FatP)
	0.148 (WtoH)**				-0.034 (WtoH)		-0.044 (WtoH)
3-Hydroxybutyric acid	0.081 (BMIz)	Pairwise*, Multiple**	N.D.	N.D.	-0.168 (BMIz)*	Pairwise**, Multiple**	N.D.	N.D.
	0.141 (FatP)**				-0.121 (FatP)*
	0.119 (WtoH)*				-0.201 (WtoH)*
D-Arabinose	0.112 (BMIz)*	Pairwise*, Multiple*	N.D.	N.D.	0.052 (BMIz)	Pairwise*	N.D.	N.D.
	0.143 (FatP)**				0.056 (FatP)
	0.080 (WtoH)				0.062 (WtoH)
Spermidine/acetylcholine	0.101 (BMIz)*	Pairwise**, Multiple**	<LOD	<LOD	0.017 (BMIz)	NO	-0.048 (BMIz)	NO
	0.095 (FatP)*				0.071 (FatP)		-0.153 (FatP)*
	0.090 (WtoH)*				0.005 (WtoH)		-0.099 (WtoH)
2-Piperidinone	0.092 (BMIz)	Pairwise*, Multiple*	N.D.	N.D.	-0.072 (BMIz)	NO	N.D.	N.D.
	0.103 (FatP)*				-0.053 (FatP)
	0.047 (WtoH)				-0.038 (WtoH)
L-Arginine	-0.132 (BMIz)*	Multiple**	<LOD	<LOD	-0.029 (BMIz)	NO	-0.072 (BMIz)	NO
	-0.095 (FatP)*				-0.013 (FatP)		-0.081 (FatP)
	-0.110 (WtoH)*				0.012 (WtoH)		-0.112 (WtoH)
3-(4-Hydroxy-phenyl)propionic acid	0.089 (BMIz)	NO	<LOD	<LOD	0.048 (BMIz)	NO	<LOD	<LOD
	0.107 (FatP)*				0.014 (FatP)
	0.084 (WtoH)				0.005 (WtoH)
6-Deoxygalactose	-0.118 (BMIz)*	Pairwise*, Multiple*	N.D.	N.D.	0.029 (BMIz)	NO	N.D.	N.D.
	-0.050 (FatP)				0.053 (FatP)
	-0.077 (WtoH)				0.037 (WtoH)
L,L-Cyclo-(leucylprolyl)	0.118 (BMIz)*	NO	0.029 (BMIz)	Multiple**	0.091 (BMIz)	NO	0.078 (BMIz)	NO
	0.068 (FatP)		0.010 (WtoH)		0.040 (FatP)		0.143 (FatP)
	0.108 (WtoH)*				0.123 (WtoH)		0.093 (WtoH)
Butyric acid	0.106 (BMIz)*	NO	N.D.	N.D.	<LOD	<LOD	N.D.	N.D.
	0.088 (FatP)*
	0.067 (WtoH)
Deoxycarnitine	0.099 (BMIz)*	Pairwise*, Multiple*	<LOD	<LOD	0.037 (BMIz)	NO	0.126 (BMIz)	NO
	0.080 (FatP)*				0.066 (FatP)		0.005 (FatP)
	0.091 (WtoH)*				-0.001 (WtoH)		0.013 (WtoH)
Glutaric acid	0.043 (BMIz)	Pairwise*, Multiple*	N.D.	N.D.	0.058 (BMIz)	NO	N.D.	N.D.
	0.091 (FatP)**				0.092 (FatP)
	0.054 (WtoH)				0.011 (WtoH)
Hydroxyphenyllactic acid	0.073 (BMIz)	Pairwise*, Multiple*	N.D.	N.D.	0.061 (BMIz)	NO	N.D.	N.D.
	0.091 (FatP)*				0.091 (FatP)
	0.079 (WtoH)				0.002 (WtoH)
Methylglyoxal	0.046 (BMIz)	NO	N.D.	N.D.	0.109 (BMIz)	Pairwise*	N.D.	N.D.
	0.106 (FatP)*				0.077 (FatP)
	0.056 (WtoH)				0.089 (WtoH)
Histamine	0.065 (BMIz)	Pairwise*, Multiple*	<LOD	<LOD	0.017 (BMIz)	NO	0.101 (BMIz)	NO
	0.097 (FatP)*				0.023 (FatP)		0.023 (FatP)
	0.087 (WtoH)*				0.019 (WtoH)		-0.022 (WtoH)
Tryptophol	0.054 (BMIz)	NO	N.D.	N.D.	<LOD	<LOD	N.D.	N.D.
	0.081 (FatP)*
	0.068 (WtoH)
3-Hydroxybenzoic acid	0.070 (BMIz)	Pairwise*	N.D.	N.D.	-0.008 (BMIz)	NO	N.D.	N.D.
	0.094 (FatP)*				0.007 (FatP)
	0.068 (WtoH)				-0.024 (WtoH)
Caffeic acid	0.048 (BMIz)	NO	N.D.	N.D.	0.068 (BMIz)	NO	N.D.	N.D.
	0.085 (FatP)*				0.067 (FatP)
	0.027 (WtoH)				0.040 (WtoH)
Benzoic acid	0.077 (BMIz)	Pairwise*, Multiple*	N.D.	N.D.	-0.052 (BMIz)	NO	N.D.	N.D.
	0.081 (FatP)*				-0.060 (FatP)
	0.117 (WtoH)*				-0.081 (WtoH)
Ethanolamine	0.062 (BMIz)	Pairwise*, Multiple*	N.D.	N.D.	-0.078 (BMIz)	NO	N.D.	N.D.
	0.044 (FatP)				-0.087 (FatP)
	0.116 (WtoH)*				-0.031 (WtoH)
Inosine	0.078 (BMIz)	Pairwise**, Multiple**	N.D.	N.D.	-0.065 (BMIz)	NO	N.D.	N.D.
	0.071 (FatP)				-0.016 (FatP)
	0.117 (WtoH)*				-0.058 (WtoH)
Tyramine	0.072 (BMIz)	NO	<LOD	<LOD	-0.021 (BMIz)	NO	<LOD	<LOD
	0.046 (FatP)				0.018 (FatP)
	0.097 (WtoH)*				0.011 (WtoH)
3-Indolepropionic acid	<LOD	NO	0.113 (BMIz)*	Pairwise*, Multiple*	0.034 (BMIz)	NO	-0.009 (BMIz)	NO
			0.063 (WtoH)		0.032 (FatP)		-0.066 (FatP)
					0.008 (WtoH)		-0.034 (WtoH)
Adenine	-0.065 (BMIz)	Pairwise*, Multiple*	N.D.	N.D.	0.044 (BMIz)	NO	N.D.	N.D.
	-0.091 (FatP)*				0.095 (FatP)*
	-0.082 (WtoH)				0.027 (WtoH)
<LOD: below limit of detection; N.D.: not determined; NO: no significant (q≤0.20) difference in univariate statistics; * q≤0.20

## Sheet: Table S22a
Metabolite Name	Statistic	Healthy weight (n=367)	Overweight (incl. obesity) (n=123)	q
Acesulfame K	Wilcoxon	0.04 (0.29)	0.05 (0.62)	8.94138e-05
2-Ethyl-2-hydroxybutyric acid	Wilcoxon	0.95 (0.49)	0.95 (0.47)	0.00159263
β-Hydroxyisovaleric acid	Wilcoxon	0.96 (0.50)	0.97 (0.57)	0.00159263
2,3-Pentanedione	Wilcoxon	0.80 (0.50)	0.86 (0.52)	0.00159263
2,6-Diaminopimelic acid	Wilcoxon	0.31 (0.65)	0.31 (0.75)	0.00162025
Uric acid	Wilcoxon	0.31 (0.40)	0.35 (0.50)	0.00485441
γ-Butyrolactone	Wilcoxon	0.94 (0.53)	0.95 (0.50)	0.00485441
N6-Acetyllysine	Wilcoxon	0.64 (0.87)	0.65 (1.06)	0.00485441
N-Acetylmethionine	Wilcoxon	0.15 (0.54)	0.29 (1.16)	0.00485441
5-Oxo-L-prolyl-L-proline	Wilcoxon	0.38 (0.55)	0.38 (0.62)	0.00485441
Cadaverine	Wilcoxon	0.99 (0.41)	1.01 (0.56)	0.00485441
Hypoxanthine	Wilcoxon	0.34 (0.57)	0.39 (0.59)	0.00485441
7-Methylguanine	Wilcoxon	0.78 (0.57)	0.89 (0.74)	0.00609386
Methionine sulfoxide	Wilcoxon	0.82 (0.78)	0.82 (0.65)	0.00672081
Acetic acid	Wilcoxon	0.42 (0.32)	0.56 (0.92)	0.00672081
Trimethylamine-N-oxide	Wilcoxon	0.56 (1.04)	0.66 (1.68)	0.00850835
L-Aspartyl-L-phenylalanine	Wilcoxon	0.63 (0.58)	0.63 (0.56)	0.00850835
Inosine	Wilcoxon	0.46 (2.01)	0.50 (2.16)	0.0106457
N6,N6,N6-Trimethyllysine	Wilcoxon	0.53 (0.53)	0.59 (0.74)	0.0136661
α-Hydroxyisovaleric acid	Wilcoxon	0.45 (0.57)	0.56 (0.78)	0.0150543
L-Methionine	Wilcoxon	0.42 (0.79)	0.56 (0.95)	0.0180693
N-Acetyltryptophan	Wilcoxon	0.28 (0.41)	0.29 (0.58)	0.020864
Leucylglycine	Wilcoxon	0.29 (0.71)	0.23 (0.57)	0.021528
Spermidine/acetylcholine	Wilcoxon	0.74 (1.16)	0.86 (1.13)	0.023292
Xanthosine	Wilcoxon	0.59 (0.96)	0.65 (1.04)	0.0235078
Xanthine	Wilcoxon	0.55 (0.97)	0.52 (1.08)	0.0235078
Theophylline	Wilcoxon	0.73 (0.85)	0.77 (0.82)	0.0274537
L-Tryptophan	Wilcoxon	0.57 (0.96)	0.71 (1.32)	0.0278416
Caffeine	Wilcoxon	0.50 (0.83)	0.49 (1.01)	0.028993
N-Formyl-methionine	Wilcoxon	1.02 (0.41)	1.01 (0.42)	0.03304
2-Deoxyuridine	Wilcoxon	0.76 (0.75)	0.75 (0.94)	0.033361
Putrescine	Wilcoxon	0.33 (0.94)	0.32 (0.74)	0.033361
1-Aminocyclopropane-1-carboxylic acid	Wilcoxon	0.91 (0.64)	0.95 (0.66)	0.0384248
N6,N6-Dimethyllysine	Wilcoxon	0.39 (0.58)	0.49 (1.00)	0.038707
Cytosine	Wilcoxon	1.01 (0.17)	1.01 (0.21)	0.0409367
4-Hydroxybenzaldehyde	Wilcoxon	0.81 (0.38)	0.89 (0.39)	0.0412163
N-Acetylleucine	Wilcoxon	0.55 (0.68)	0.58 (0.82)	0.0427088
N,N-Dimethylarginine	Wilcoxon	0.13 (0.28)	0.18 (0.56)	0.047586
D-Pantothenic acid	Wilcoxon	0.69 (0.63)	0.78 (0.80)	0.047586

## Sheet: Table S22b
Metabolite Name	Statistic	Healthy weight (n=367)	Overweight (incl. obesity) (n=123)	q
L-Threonine	Wilcoxon	0.43 (0.76)	0.54 (1.48)	0.0547154
Histamine	Wilcoxon	0.72 (0.86)	0.94 (1.25)	0.0547154
L-Leucyl-L-phenylalanine	Wilcoxon	0.37 (0.73)	0.26 (0.59)	0.0561449
Deoxycarnitine	Wilcoxon	0.85 (0.85)	1.03 (0.89)	0.0565643
N-Acetylmuramic acid	Wilcoxon	0.58 (0.78)	0.55 (0.96)	0.0581839
2-Piperidinone	Wilcoxon	0.31 (0.60)	0.36 (0.72)	0.0581839
Glucosamine-6-phosphate	Wilcoxon	0.52 (0.83)	0.41 (0.67)	0.0670808
3-Hydroxybutyric acid	Wilcoxon	0.63 (0.87)	0.65 (0.79)	0.0670808
2-Hydroxyisocaproic acid/2-hydroxyhexanoic acid	Wilcoxon	0.38 (0.46)	0.44 (0.57)	0.0693791
L-Leucine	Wilcoxon	0.66 (0.83)	0.76 (1.07)	0.0693791
γ-Aminobutyric acid (GABA)	Wilcoxon	0.39 (0.66)	0.50 (0.94)	0.0693791
Norleucine	Wilcoxon	0.39 (0.66)	0.50 (0.94)	0.0693791
Thymidine	Wilcoxon	0.67 (1.18)	0.71 (1.14)	0.0706738
Thymine	Wilcoxon	0.33 (0.59)	0.40 (0.91)	0.0706738
Uracil	Wilcoxon	0.49 (0.69)	0.54 (0.90)	0.0706738
N-Methylglutamic acid/2-aminoadipic acid	Wilcoxon	0.82 (0.58)	0.91 (0.72)	0.074604
4-Hydroxyphenylacetic acid	Wilcoxon	0.38 (0.64)	0.40 (0.77)	0.078664
3-Phenyllactic acid	Wilcoxon	0.70 (0.78)	0.77 (0.82)	0.0905992
D-Arabinose	Wilcoxon	8.47 (15.98)	8.98 (19.43)	0.0910498
N-Acetylphenylalanine	Wilcoxon	0.79 (0.69)	0.93 (0.91)	0.0910498
N-Acetylvaline	Wilcoxon	0.68 (1.12)	0.69 (1.35)	0.0910498
3-(4-Hydroxyphenyl)propionic acid	Wilcoxon	0.66 (0.42)	0.66 (0.44)	0.0910498
Glutaric acid	Wilcoxon	0.69 (0.69)	0.81 (0.90)	0.0910498
Trigonelline	Wilcoxon	0.50 (0.58)	0.57 (0.65)	0.0910498
Ethanolamine	Wilcoxon	0.44 (0.42)	0.38 (0.56)	0.0910498
Adenine	Wilcoxon	0.30 (0.46)	0.33 (0.46)	0.0910498
Succinic acid/methylmalonic acid	Wilcoxon	0.50 (0.77)	0.47 (0.77)	0.105072
3-Hydroxypyridine	Wilcoxon	0.90 (0.85)	0.89 (0.65)	0.107819
4-Hydroxyphenylglycine	Wilcoxon	0.55 (0.84)	0.52 (0.79)	0.110043
Benzoic acid	Wilcoxon	0.86 (0.42)	0.92 (0.53)	0.113312
Glucaric acid	Wilcoxon	0.41 (0.56)	0.41 (0.44)	0.113312
N-Acetylglucosamine	Wilcoxon	0.06 (0.44)	0.06 (0.58)	0.113312
Glycerol	Wilcoxon	0.54 (0.73)	0.46 (0.67)	0.113312
Malic acid	Wilcoxon	0.59 (0.68)	0.59 (0.74)	0.114251
3-Indoleacetic acid	Wilcoxon	0.26 (0.55)	0.31 (0.69)	0.114251
Suberic acid	Wilcoxon	0.98 (0.09)	0.98 (0.11)	0.119726
L-Histidine	Wilcoxon	0.90 (1.04)	0.80 (0.99)	0.121385
1,3-Diaminopropane	Wilcoxon	0.73 (0.86)	0.85 (0.94)	0.122021
2-Picolinic acid/nicotinic acid	Wilcoxon	0.67 (0.53)	0.69 (0.49)	0.129391
Choline	Wilcoxon	0.57 (0.97)	0.65 (0.98)	0.129391
Hydroxyphenyllactic acid	Wilcoxon	0.89 (0.68)	0.91 (0.70)	0.136137
Theobromine	Wilcoxon	1.00 (1.18)	0.90 (1.13)	0.141742
Mannitol	Wilcoxon	0.77 (0.72)	0.72 (0.80)	0.154623
L-Alanine	Wilcoxon	0.74 (0.63)	0.74 (0.78)	0.154623
L-Isoleucine	Wilcoxon	0.59 (0.98)	0.74 (1.34)	0.154623
5-Aminovaleric acid/betaine	Wilcoxon	0.26 (0.31)	0.27 (0.43)	0.154623
N-Acetylputrescine	Wilcoxon	0.75 (0.98)	0.78 (1.03)	0.154623
6-Deoxygalactose	Wilcoxon	0.71 (0.76)	0.66 (0.85)	0.15575
D-Erythronic acid	Wilcoxon	0.97 (0.62)	0.94 (0.66)	0.17424
D-Gluconic acid	Wilcoxon	0.83 (0.53)	0.83 (0.73)	0.191847
L-Threonic acid	Wilcoxon	0.97 (0.62)	0.94 (0.66)	0.193313
3-Hydroxybenzoic acid	Wilcoxon	0.98 (0.53)	0.98 (0.58)	0.193476

## Sheet: Table S23a
Metabolite Name	Statistic	Healthy weight (n=367)	Overweight (n=71)	Obesity (n=52)	q
Acesulfame K	Kruskal-Wallis	0.04 (0.21)b	0.14 (1.55)a	0.34 (2.87)a	0.000418934
Cadaverine	Kruskal-Wallis	0.30 (0.43)b	0.37 (0.48)b	0.78 (1.69)a	0.000553438
2,6-Diaminopimelic acid	Kruskal-Wallis	0.26 (0.62)c	0.45 (0.94)b	0.66 (1.68)a	0.00276185
β-Hydroxyisovaleric acid	Kruskal-Wallis	0.92 (0.41)b	1.12 (0.56)a	1.05 (0.44)a	0.00498399
2,3-Pentanedione	Kruskal-Wallis	0.91 (0.51)a	1.14 (0.55)a	1.14 (0.65)a	0.00498399
2-Ethyl-2-hydroxybutyric acid	Kruskal-Wallis	0.80 (0.47)b	0.97 (0.56)a	0.99 (0.84)a	0.00551112
α-Hydroxyisovaleric acid	Kruskal-Wallis	0.47 (0.64)b	0.51 (0.58)b	0.85 (0.86)a	0.0057353
N6-Acetyllysine	Kruskal-Wallis	0.36 (0.48)b	0.48 (0.90)a,b	0.67 (1.06)a	0.0079194
Hypoxanthine	Kruskal-Wallis	0.58 (0.79)b	0.92 (1.03)a	0.84 (1.05)a,b	0.0134691
N-Acetylmethionine	Kruskal-Wallis	0.15 (0.75)b	0.29 (0.94)a	0.78 (1.66)a	0.0138811
2-Hydroxyisocaproic acid/2-hydroxyhexanoic acid	Kruskal-Wallis	0.40 (0.79)b	0.41 (0.70)b	0.85 (1.08)a	0.0151616
Methionine sulfoxide	Kruskal-Wallis	0.42 (0.42)b	0.58 (0.79)a,b	0.70 (2.34)a	0.0151616
5-Oxo-L-prolyl-L-proline	Kruskal-Wallis	0.33 (0.52)b	0.53 (0.86)a	0.60 (0.89)a	0.0151616
Uric acid	Kruskal-Wallis	0.95 (0.42)b	1.09 (0.44)a	1.12 (0.56)a	0.0154227
γ-Butyrolactone	Kruskal-Wallis	0.92 (0.47)b	1.00 (0.54)a	1.11 (0.81)a	0.0154227
Acetic acid	Kruskal-Wallis	0.80 (0.68)b	0.95 (0.87)a	1.21 (0.99)a	0.0164523
7-Methylguanine	Kruskal-Wallis	0.81 (0.61)b	0.93 (0.58)a	1.07 (0.78)a	0.019616
Trimethylamine-N-oxide	Kruskal-Wallis	0.60 (0.50)b	0.67 (0.64)a,b	0.86 (0.72)a	0.0196911
L-Arginine	Kruskal-Wallis	0.58 (0.61)a	0.66 (0.57)a	0.40 (0.51)b	0.0240402
L-Aspartyl-L-phenylalanine	Kruskal-Wallis	0.57 (1.17)b	0.91 (2.08)a	0.68 (2.55)a	0.0295045
N-Acetyltryptophan	Kruskal-Wallis	0.28 (0.43)b	0.34 (0.66)a,b	0.59 (0.95)a	0.0318159
N6,N6,N6-Trimethyllysine	Kruskal-Wallis	0.49 (0.64)b	0.62 (0.65)a,b	0.76 (0.86)a	0.0318159
Spermidine/acetylcholine	Kruskal-Wallis	0.75 (1.10)b	0.94 (0.99)a,b	1.40 (1.51)a	0.0318159
Putrescine	Kruskal-Wallis	0.71 (0.74)b	0.73 (0.87)a,b	0.99 (1.24)a	0.0318159
3-Hydroxybutyric acid	Kruskal-Wallis	0.60 (0.78)b	0.78 (1.08)a,b	1.10 (1.13)a	0.0318159
Inosine	Kruskal-Wallis	0.40 (1.75)b	0.68 (5.36)a	0.92 (3.22)a	0.0318159
Leucylglycine	Kruskal-Wallis	0.22 (0.55)b	0.29 (0.83)a,b	0.54 (1.16)a	0.04981

## Sheet: Table S23b
Metabolite Name	Statistic	Healthy weight (n=367)	Overweight (n=71)	Obesity (n=52)	q
Xanthosine	Kruskal-Wallis	0.45 (0.95)b	0.78 (1.16)a	0.50 (1.54)a,b	0.0518106
L-Methionine	Kruskal-Wallis	0.42 (0.80)b	0.70 (1.11)a	0.72 (1.28)a	0.0518106
Xanthine	Kruskal-Wallis	0.55 (0.94)b	0.87 (1.17)a	0.72 (1.28)a,b	0.0545015
L-Tryptophan	Kruskal-Wallis	0.59 (1.02)b	0.73 (1.06)a,b	0.94 (1.50)a	0.0633016
2-Deoxyuridine	Kruskal-Wallis	0.29 (0.78)b	0.50 (0.93)a	0.33 (1.13)a,b	0.0640471
N6,N6-Dimethyllysine	Kruskal-Wallis	0.38 (0.64)b	0.54 (0.91)a,b	0.67 (1.57)b	0.0748607
Theophylline	Kruskal-Wallis	0.72 (0.84)b	0.93 (1.26)a,b	1.01 (1.16)a	0.0787043
N-Formyl-methionine	Kruskal-Wallis	0.21 (0.78)b	0.44 (1.00)a,b	0.79 (1.36)a	0.0818011
Histamine	Kruskal-Wallis	0.41 (1.10)b	0.61 (0.96)a,b	0.73 (1.48)a	0.0833518
Caffeine	Kruskal-Wallis	0.46 (0.84)b	0.66 (1.56)a	0.66 (3.12)a,b	0.0857427
N-Acetylleucine	Kruskal-Wallis	0.53 (0.70)b	0.68 (1.15)a,b	0.77 (1.04)a	0.086014
Deoxycarnitine	Kruskal-Wallis	0.91 (0.85)b	0.98 (1.03)a,b	1.30 (1.12)a	0.0875466
L-Histidine	Kruskal-Wallis	0.88 (1.15)a	0.84 (0.84)a,b	0.57 (0.82)b	0.0909954
Succinic acid/methylmalonic acid	Kruskal-Wallis	0.46 (0.75)b	0.52 (0.68)a,b	0.72 (1.20)a	0.0919258
L-Threonine	Kruskal-Wallis	0.72 (0.98)b	0.88 (1.04)a,b	1.09 (1.29)a	0.0933676
1-Aminocyclopropane-1-carboxylic acid	Kruskal-Wallis	0.91 (0.63)	0.99 (0.69)	1.07 (0.70)	0.105747
Cytosine	Kruskal-Wallis	0.33 (0.61)	0.57 (1.14)	0.70 (0.95)	0.109997
γ-Aminobutyric acid (GABA)	Kruskal-Wallis	0.37 (0.47)b	0.44 (0.59)a,b	0.48 (0.65)a	0.110577
4-Hydroxybenzaldehyde	Kruskal-Wallis	0.83 (0.37)	0.92 (0.50)	0.90 (0.42)	0.116979
Methylglutamate	Kruskal-Wallis	0.83 (0.64)	0.91 (0.70)	1.03 (0.64)	0.117621
D-Pantothenic acid	Kruskal-Wallis	0.13 (0.36)	0.18 (0.50)	0.22 (0.97)	0.117621
Uracil	Kruskal-Wallis	0.46 (0.68)b	0.76 (0.94)a	0.58 (0.81)a,b	0.117621
N,N-Dimethylarginine	Kruskal-Wallis	0.71 (0.66)	0.94 (0.77)	0.92 (0.88)	0.126207
L-Leucyl-L-phenylalanine	Kruskal-Wallis	0.28 (0.58)b	0.40 (0.84)a,b	0.48 (0.91)a	0.126207
Glucosamine-6-phosphate	Kruskal-Wallis	0.42 (0.71)b	0.68 (0.87)a	0.50 (0.82)a,b	0.133965
Ethanolamine	Kruskal-Wallis	0.65 (1.26)b	0.69 (1.33)a,b	1.05 (2.02)a	0.139154
Glucaric acid	Kruskal-Wallis	0.42 (0.55)a	0.36 (0.21)b	0.40 (0.38)a,b	0.141053
2-Piperidinone	Kruskal-Wallis	0.31 (0.60)	0.43 (0.61)	0.49 (0.99)	0.142513
3-Phenyllactic acid	Kruskal-Wallis	0.70 (0.75)b	0.80 (0.82)a,b	1.10 (0.75)a	0.147286
Isovaleryl-L-carnitine/2-methylbutyryl-L-carnitine	Kruskal-Wallis	0.82 (1.20)a	0.82 (1.04)a,b	0.63 (0.73)b	0.147286
N-Acetylmuramic acid	Kruskal-Wallis	0.53 (0.73)	0.78 (1.20)	0.77 (1.16)	0.14811
L-Leucine	Kruskal-Wallis	0.69 (0.94)	0.71 (1.01)	0.85 (1.32)	0.14811
Norleucine	Kruskal-Wallis	0.68 (0.94)	0.70 (1.01)	0.93 (1.30)	0.157518
Thymine	Kruskal-Wallis	0.32 (0.69)	0.43 (0.94)	0.63 (1.01)	0.161262
Benzoic acid	Kruskal-Wallis	0.87 (0.45)	1.01 (0.51)	0.93 (0.58)	0.178549
6-Deoxygalactose	Kruskal-Wallis	0.70 (0.80)a	0.64 (0.82)a,b	0.48 (0.80)b	0.178549
N-Acetylphenylalanine	Kruskal-Wallis	0.71 (0.72)b	0.89 (1.13)a	0.89 (1.00)a,b	0.180464
Hydroxyphenyllactic acid	Kruskal-Wallis	0.88 (0.69)b	0.91 (0.68)a,b	1.08 (0.79)a	0.180464
Thymidine	Kruskal-Wallis	0.63 (1.06)	0.75 (1.80)	0.85 (2.18)	0.180464
4-Hydroxyphenylacetic acid	Kruskal-Wallis	0.37 (0.66)b	0.50 (0.93)	0.43 (1.23)	0.180464
2-Picolinic acid/nicotinic acid	Kruskal-Wallis	0.53 (0.85)	0.83 (1.15)a	0.69 (0.95)a,b	0.180464
N-Acetylglucosamine	Kruskal-Wallis	0.46 (0.70)b	0.66 (0.70)a	0.49 (1.05)a,b	0.180464
Adenine	Kruskal-Wallis	9.33 (20.11)	6.75 (14.94)	4.95 (11.24)	0.180464
Glutaric acid	Kruskal-Wallis	0.64 (0.37)	0.75 (0.50)	0.70 (0.65)	0.180705
D-Arabinose	Kruskal-Wallis	0.85 (0.73)	0.97 (0.73)	1.10 (0.82)	0.188184
2,6-Dihydroxybenzoic acid	Kruskal-Wallis	0.46 (0.75)	0.73 (1.06)	0.43 (0.86)	0.188184
N-Acetylvaline	Kruskal-Wallis	0.51 (0.56)	0.64 (0.75)	0.62 (0.68)	0.188184
N,N-Dimethylarginine	Kruskal-Wallis	0.71 (0.66)	0.94 (0.77)	0.92 (0.88)	0.126207
L-Leucyl-L-phenylalanine	Kruskal-Wallis	0.28 (0.58)b	0.40 (0.84)a,b	0.48 (0.91)a	0.126207
Glucosamine-6-phosphate	Kruskal-Wallis	0.42 (0.71)b	0.68 (0.87)a	0.50 (0.82)a,b	0.133965
Ethanolamine	Kruskal-Wallis	0.65 (1.26)b	0.69 (1.33)a,b	1.05 (2.02)a	0.139154
Glucaric acid	Kruskal-Wallis	0.42 (0.55)a	0.36 (0.21)b	0.40 (0.38)a,b	0.141053
2-Piperidinone	Kruskal-Wallis	0.31 (0.60)	0.43 (0.61)	0.49 (0.99)	0.142513
3-Phenyllactic acid	Kruskal-Wallis	0.70 (0.75)b	0.80 (0.82)a,b	1.10 (0.75)a	0.147286
Isovaleryl-L-carnitine/2-methylbutyryl-L-carnitine	Kruskal-Wallis	0.82 (1.20)a	0.82 (1.04)a,b	0.63 (0.73)b	0.147286
N-Acetylmuramic acid	Kruskal-Wallis	0.53 (0.73)	0.78 (1.20)	0.77 (1.16)	0.14811
L-Leucine	Kruskal-Wallis	0.69 (0.94)	0.71 (1.01)	0.85 (1.32)	0.14811
Norleucine	Kruskal-Wallis	0.68 (0.94)	0.70 (1.01)	0.93 (1.30)	0.157518
Thymine	Kruskal-Wallis	0.32 (0.69)	0.43 (0.94)	0.63 (1.01)	0.161262
Benzoic acid	Kruskal-Wallis	0.87 (0.45)	1.01 (0.51)	0.93 (0.58)	0.178549
6-Deoxygalactose	Kruskal-Wallis	0.70 (0.80)a	0.64 (0.82)a,b	0.48 (0.80)b	0.178549
N-Acetylphenylalanine	Kruskal-Wallis	0.71 (0.72)b	0.89 (1.13)a	0.89 (1.00)a,b	0.180464
Hydroxyphenyllactic acid	Kruskal-Wallis	0.88 (0.69)b	0.91 (0.68)a,b	1.08 (0.79)a	0.180464
Thymidine	Kruskal-Wallis	0.63 (1.06)	0.75 (1.80)	0.85 (2.18)	0.180464
4-Hydroxyphenylacetic acid	Kruskal-Wallis	0.37 (0.66)b	0.50 (0.93)	0.43 (1.23)	0.180464
2-Picolinic acid/nicotinic acid	Kruskal-Wallis	0.53 (0.85)	0.83 (1.15)a	0.69 (0.95)a,b	0.180464
N-Acetylglucosamine	Kruskal-Wallis	0.46 (0.70)b	0.66 (0.70)a	0.49 (1.05)a,b	0.180464
Adenine	Kruskal-Wallis	9.33 (20.11)	6.75 (14.94)	4.95 (11.24)	0.180464
Glutaric acid	Kruskal-Wallis	0.64 (0.37)	0.75 (0.50)	0.70 (0.65)	0.180705
D-Arabinose	Kruskal-Wallis	0.85 (0.73)	0.97 (0.73)	1.10 (0.82)	0.188184
2,6-Dihydroxybenzoic acid	Kruskal-Wallis	0.46 (0.75)	0.73 (1.06)	0.43 (0.86)	0.188184
N-Acetylvaline	Kruskal-Wallis	0.51 (0.56)	0.64 (0.75)	0.62 (0.68)	0.188184

## Sheet: Table S26a
Metabolite Name	Statistic	Healthy weight (n=294)	Overweight (incl. obesity) (n=41)	q
L-Alanine	Wilcoxon	0.62 (0.50)	1.01 (0.62)	0.0031289
L-Threonine	Wilcoxon	0.66 (0.58)	1.14 (0.94)	0.0031289
L-Glutamic acid	Wilcoxon	0.66 (0.65)	1.20 (0.88)	0.0031289
2,6-Diaminopimelic acid	Wilcoxon	0.47 (0.53)	0.79 (0.61)	0.00681878
D-Gluconic acid	Wilcoxon	0.66 (0.58)	0.99 (0.75)	0.00681878
N6-Acetyllysine	Wilcoxon	0.60 (0.62)	0.87 (0.75)	0.0110757
1,3-Diaminopropane	Wilcoxon	0.89 (0.80)	1.29 (0.96)	0.0110757
1-Aminocyclopropane-1-carboxylic acid	Wilcoxon	0.83 (0.53)	1.10 (0.71)	0.0110757
3-Amino-2-piperidone	Wilcoxon	0.74 (0.52)	1.00 (0.51)	0.0118603
N-Acetylmethionine	Wilcoxon	0.58 (0.83)	1.05 (1.22)	0.0118603
L-Tryptophan	Wilcoxon	0.73 (0.71)	1.10 (0.94)	0.012313
Kynurenic acid	Wilcoxon	0.52 (0.59)	0.84 (0.92)	0.01311
N,N-Dimethylarginine	Wilcoxon	0.79 (0.66)	1.16 (0.70)	0.0139188
L-Isoleucine	Wilcoxon	0.72 (0.85)	1.03 (1.10)	0.0139188
L-Methionine	Wilcoxon	0.59 (0.66)	0.85 (1.11)	0.0142907
N-Acetylleucine	Wilcoxon	0.77 (0.80)	1.37 (1.15)	0.0144074
Xanthine	ANOVA	0.85 (0.60)	1.07 (0.73)	0.0144074
L-Lysine	Wilcoxon	0.73 (0.57)	0.90 (0.75)	0.0147997
Hypoxanthine	Wilcoxon	0.75 (0.57)	0.97 (0.80)	0.0157358
7-Methylguanine	Wilcoxon	0.85 (0.65)	1.04 (0.66)	0.0157358
L-Glyceric acid	Wilcoxon	0.76 (0.67)	1.06 (0.90)	0.0157358
N-Acetylasparagine	Wilcoxon	0.76 (0.88)	1.24 (1.45)	0.015813
3-Hydroxybutyric acid	Wilcoxon	0.58 (0.86)	0.32 (0.53)	0.0184962
N-Formyl-methionine	Wilcoxon	0.83 (0.81)	1.15 (1.04)	0.0184962
3-Methyl-2-oxopentanoic acid	Wilcoxon	0.52 (0.50)	0.75 (0.64)	0.020467
N-Acetylmuramic acid	Wilcoxon	0.63 (0.63)	0.93 (0.81)	0.020467
L-Leucine	Wilcoxon	0.71 (0.65)	0.96 (0.87)	0.0229039
3-Methyl-2-oxobutyric acid	Wilcoxon	0.58 (0.53)	0.77 (0.52)	0.0229039
Orotic acid	Wilcoxon	0.83 (0.82)	1.33 (0.82)	0.0235901
5-Oxo-L-prolyl-L-proline	Wilcoxon	0.50 (0.54)	0.68 (0.78)	0.0312713
N-Acetylphenylalanine	Wilcoxon	0.83 (0.86)	1.27 (1.19)	0.0330356
2-Picolinic acid/nicotinic acid	Wilcoxon	0.89 (0.65)	1.13 (1.11)	0.0346992
Uracil	ANOVA	0.84 (0.58)	1.10 (0.60)	0.0346992
Xanthosine	Wilcoxon	0.78 (0.95)	1.32 (1.55)	0.0346992
N6,N6,N6-Trimethyllysine	Wilcoxon	0.77 (0.68)	1.07 (0.88)	0.0346992
D-Pantothenic acid	Wilcoxon	0.78 (0.76)	1.01 (1.38)	0.0372307
N6,N6-Dimethyllysine	Wilcoxon	0.58 (0.69)	0.81 (0.77)	0.03825
Thymine	Wilcoxon	0.63 (0.84)	0.92 (1.22)	0.0395269
N-Acetylvaline	Wilcoxon	0.92 (0.57)	1.26 (0.93)	0.0395269
Methionine sulfoxide	Wilcoxon	0.38 (0.90)	0.69 (1.65)	0.0396738
Suberic acid	Wilcoxon	0.70 (0.40)	0.86 (0.37)	0.0396738
L-Phenylalanine	ANOVA	0.82 (0.55)	0.98 (0.63)	0.0397347
Cadaverine	Wilcoxon	0.76 (0.75)	1.23 (1.21)	0.0436189
Putrescine	Wilcoxon	1.04 (0.84)	1.35 (1.12)	0.0490456

## Sheet: Table S26b
Metabolite Name	Statistic	Healthy weight (n=294)	Overweight (incl. obesity) (n=41)	q
Imidazolepropionic acid	Wilcoxon	0.77 (1.00)	1.10 (1.98)	0.0537995
L-Valine	Wilcoxon	0.89 (1.01)	1.30 (1.38)	0.0537995
Malic acid	Wilcoxon	0.48 (0.35)	0.61 (0.36)	0.0537995
Acetic acid	Wilcoxon	0.95 (0.68)	1.27 (1.06)	0.0540565
L-Proline	Wilcoxon	0.68 (0.63)	0.83 (0.62)	0.0568588
N-Methylglutamic acid/2-aminoadipic acid	Wilcoxon	0.81 (0.50)	1.01 (0.56)	0.0614825
N-Acetyltryptophan	Wilcoxon	0.92 (0.97)	1.31 (1.53)	0.0657226
γ-Aminobutyric acid (GABA)	Wilcoxon	0.86 (0.66)	1.17 (0.90)	0.0657226
Leucylglycine	Wilcoxon	0.70 (0.94)	1.06 (1.06)	0.0699613
β-Hydroxyisovaleric acid	Wilcoxon	0.94 (0.30)	1.03 (0.33)	0.0753707
2-Deoxyuridine	Wilcoxon	0.51 (0.56)	0.64 (0.49)	0.0941905
3-Phenyllactic acid	Wilcoxon	0.93 (0.84)	1.41 (0.92)	0.100443
Fumaric acid	Wilcoxon	0.36 (0.35)	0.45 (0.42)	0.100443
N-Acetylputrescine	Wilcoxon	0.88 (0.96)	1.20 (1.37)	0.100593
(Pseudo)uridine	Wilcoxon	0.45 (0.65)	0.60 (0.41)	0.113082
Succinic acid/methylmalonic acid	Wilcoxon	0.71 (0.67)	0.93 (0.99)	0.113082
D-Arabinose	Wilcoxon	0.58 (0.44)	0.74 (0.54)	0.127882
Uric acid	Wilcoxon	0.98 (0.36)	1.08 (0.49)	0.135678
Methylglyoxal	Wilcoxon	0.62 (0.45)	0.75 (0.36)	0.138163
2-Hydroxyisocaproic acid/2-hydroxyhexanoic acid	Wilcoxon	0.86 (0.99)	1.17 (1.38)	0.150706
3-Phenylpropionate	Wilcoxon	0.76 (1.01)	1.02 (1.23)	0.158374
5-Aminovaleric acid/betaine	Wilcoxon	0.96 (0.98)	1.20 (1.32)	0.188644
L-Leucyl-L-phenylalanine	ANOVA	0.28 (0.58)	0.43 (0.89)	0.195307

[truncated: 13 more sheets: Table S27a, Table S27b, Table S28, Table S35a, Table S35b, Table S37a, Table S37b, Table S39b, Table S41b, Table S50a, Table S50b, Table S51a, Table S51b]
